# Supplementary material for: 2-Chloro-N-(3,4-dimethyl­phen­yl)benzamide
Source: Acta Crystallogr Sect E Struct Rep Online. 2011 Jul 13;67(Pt 8):o2019. doi: 10.1107/S1600536811027267 (PMC3213471; doi:10.1107/S1600536811027267)
Supplement: Supplementary file 2 [file e-67-o2019-Isup2.hkl]

# 
# h,k,l, Fc-squared, Fo-squared, sigma(Fo-squared) and status flag 
# 
data_I
_shelx_title ' B102 P21/C' 
_shelx_refln_list_code          4 
_shelx_F_calc_maximum      148.84 
_exptl_crystal_F_000       544.00 
_reflns_d_resolution_high  0.8300 
 
loop_ 
 _symmetry_equiv_pos_as_xyz 
 'x, y, z' 
 '-x, y+1/2, -z+1/2' 
 '-x, -y, -z' 
 'x, -y-1/2, z-1/2' 
 
_cell_length_a    20.8930 
_cell_length_b     7.2590 
_cell_length_c     8.9700 
_cell_angle_alpha  90.000 
_cell_angle_beta   91.950 
_cell_angle_gamma  90.000 
 
_shelx_F_squared_multiplier     1.000 
 
loop_ 
 _refln_index_h 
 _refln_index_k 
 _refln_index_l 
 _refln_F_squared_calc 
 _refln_F_squared_meas 
 _refln_F_squared_sigma 
 _refln_observed_status 
   3   0   0       21.43       53.26      2.82 o 
   4   0   0     3879.77     4240.24     15.85 o 
   5   0   0      454.13      491.90      6.81 o 
   6   0   0    10037.26    10825.24     30.87 o 
   7   0   0     3379.19     3742.13     19.76 o 
   8   0   0     2071.21     2212.18     16.47 o 
   9   0   0      137.58      146.02      6.11 o 
  10   0   0       24.11       31.40      2.21 o 
  11   0   0      381.53      455.44     16.09 o 
  12   0   0     1496.02     1554.74     17.31 o 
  13   0   0     1187.40     1238.76     16.50 o 
  14   0   0      263.75      266.44      9.35 o 
  15   0   0      166.70      181.38      8.74 o 
  16   0   0        0.52        5.39      6.30 o 
  17   0   0       33.48       44.83      7.32 o 
  18   0   0        0.05        0.93      7.07 o 
  19   0   0      405.16      453.14     13.89 o 
  20   0   0       17.47       16.21      8.37 o 
  21   0   0       41.99       47.39      9.24 o 
  22   0   0      209.00      232.77     12.55 o 
  23   0   0      139.47      169.04     11.05 o 
  24   0   0       12.62       67.04      8.74 o 
  25   0   0       35.84       85.98      9.27 o 
   1   1   0     1671.13     2049.32      5.70 o 
   2   1   0     1730.93     1811.64      6.68 o 
   3   1   0     1944.47     1954.27     10.99 o 
   4   1   0      743.37      800.05      5.03 o 
   5   1   0     3895.46     3909.39     25.64 o 
   6   1   0      145.84      155.03      3.46 o 
   7   1   0     1574.16     1873.02      9.91 o 
   8   1   0     2511.36     2582.57     12.39 o 
   9   1   0       41.49       56.91      3.52 o 
  10   1   0        3.90       -1.14      3.09 o 
  11   1   0      263.27      247.15      5.56 o 
  12   1   0        4.56        1.71      3.63 o 
  13   1   0      131.95      159.94      7.13 o 
  14   1   0      223.59      235.95      6.33 o 
  15   1   0      100.96      111.79      5.51 o 
  16   1   0        0.29        1.88      4.60 o 
  17   1   0       14.53       21.31      4.97 o 
  18   1   0       47.82       47.03      5.56 o 
  19   1   0       12.59       11.45      5.33 o 
  20   1   0        1.34       -2.47      5.44 o 
  21   1   0       23.27       18.66      6.08 o 
  22   1   0      113.06      137.80     13.05 o 
  23   1   0        3.98       32.64     18.96 o 
  24   1   0        2.01       50.71      9.03 o 
   0   2   0      101.05      107.70      6.98 o 
   1   2   0      161.77      180.02      2.63 o 
   2   2   0       45.42       58.74      2.04 o 
   3   2   0      622.70      626.96      4.27 o 
   4   2   0        7.07        6.37      1.87 o 
   5   2   0      627.49      746.20      4.01 o 
   6   2   0      420.51      470.33      3.50 o 
   7   2   0      290.90      309.21      3.02 o 
   8   2   0       84.69       96.89      3.42 o 
   9   2   0      463.00      569.15      6.46 o 
  10   2   0      732.77      889.22      8.44 o 
  11   2   0       22.02       30.25      5.13 o 
  12   2   0      969.32     1050.79     10.15 o 
  13   2   0        0.29        0.89      3.70 o 
  14   2   0      107.65      103.61      5.06 o 
  15   2   0       55.81       58.89      9.74 o 
  16   2   0      116.70      113.72      5.70 o 
  17   2   0      217.04      252.44      8.63 o 
  18   2   0      108.93      106.43      6.07 o 
  19   2   0        1.35       11.43      4.91 o 
  20   2   0        1.13       21.40     18.95 o 
  21   2   0        0.94       -2.96      9.86 o 
  22   2   0        5.07       -4.54      9.74 o 
  23   2   0       12.98       35.74      9.61 o 
  24   2   0       32.01       93.37      9.77 o 
   1   3   0      318.87      340.39      5.46 o 
   2   3   0      288.57      301.48      6.00 o 
   3   3   0      110.30      109.14      2.80 o 
   4   3   0      554.62      638.50     10.55 o 
   5   3   0       81.08      124.87      3.03 o 
   6   3   0       23.70       20.18      2.64 o 
   7   3   0       28.71       29.86      1.87 o 
   8   3   0      246.29      225.82      7.38 o 
   9   3   0        4.15        1.77      2.38 o 
  10   3   0      498.01      542.11     10.75 o 
  11   3   0        0.01        5.38      5.53 o 
  12   3   0        2.37        5.31      5.97 o 
  13   3   0        0.41        1.38      6.28 o 
  14   3   0      136.74      119.85      9.06 o 
  15   3   0        2.20       10.44      7.67 o 
  16   3   0      152.14      187.55     10.61 o 
  17   3   0      138.53      150.14     10.47 o 
  18   3   0        0.47        2.74      8.25 o 
  19   3   0      107.35      120.68     10.64 o 
  20   3   0        9.37        8.77      8.72 o 
  21   3   0        0.23       -2.23      9.17 o 
  22   3   0        2.17       12.30      9.23 o 
  23   3   0        0.00       39.98      9.05 o 
   0   4   0      763.63     1021.52     14.66 o 
   1   4   0       48.88       28.76      8.78 o 
   2   4   0       97.74      116.38      3.06 o 
   3   4   0       12.89       20.11      2.52 o 
   4   4   0        6.09        2.00      2.94 o 
   5   4   0       60.16       68.83      5.02 o 
   6   4   0      124.55      134.10      5.24 o 
   7   4   0      136.30      131.46      5.07 o 
   8   4   0       66.47       71.54      5.15 o 
   9   4   0       55.49       56.60      4.59 o 
  10   4   0       44.53       49.25      6.45 o 
  11   4   0       54.44       52.28      6.98 o 
  12   4   0        2.93        7.48      6.79 o 
  13   4   0      281.59      285.96     11.26 o 
  14   4   0      395.50      453.44     13.63 o 
  15   4   0       24.86       31.05      8.41 o 
  16   4   0      106.68       97.57      9.96 o 
  17   4   0        0.73       -4.22      8.30 o 
  18   4   0       14.50       10.76      8.15 o 
  19   4   0       42.55       34.65      8.94 o 
  20   4   0        4.03       15.65      8.94 o 
  21   4   0        0.01       12.02      8.57 o 
  22   4   0        0.55       30.00      9.16 o 
   1   5   0        0.96       -1.59      6.02 o 
   2   5   0        5.10        7.18      4.97 o 
   3   5   0       26.00       37.68      5.47 o 
   4   5   0      184.06      202.01      9.31 o 
   5   5   0      148.56      170.98      9.39 o 
   6   5   0      148.74      181.90      9.74 o 
   7   5   0      200.38      194.74     10.99 o 
   8   5   0      402.45      397.31      7.79 o 
   9   5   0      179.29      181.55      6.36 o 
  10   5   0       23.09       12.76      4.65 o 
  11   5   0       24.08       17.71      5.03 o 
  12   5   0       16.17       22.63      5.35 o 
  13   5   0       81.89       86.21     16.53 o 
  14   5   0       16.68       19.62      8.15 o 
  15   5   0      109.39      109.51      9.54 o 
  16   5   0       12.17       36.80      8.28 o 
  17   5   0        8.07       20.49      8.03 o 
  18   5   0       38.34       63.09      9.26 o 
  19   5   0        0.45       28.01      8.15 o 
  20   5   0        1.39       51.04      8.77 o 
   0   6   0       23.38       25.86      8.81 o 
   1   6   0       30.36       31.13      6.48 o 
   2   6   0      115.04      129.38      7.47 o 
   3   6   0        0.09       -3.33      8.58 o 
   4   6   0      305.51      314.04     12.86 o 
   5   6   0        2.50       -3.28      8.45 o 
   6   6   0       10.71       17.18      8.10 o 
   7   6   0      147.94      166.36     10.85 o 
   8   6   0       15.75        9.20      8.51 o 
   9   6   0        0.89        3.77      8.10 o 
  10   6   0        0.01        4.32      8.19 o 
  11   6   0        9.36       16.90      8.50 o 
  12   6   0       37.03       38.15      9.16 o 
  13   6   0       12.93       15.80      8.53 o 
  14   6   0        3.12       -7.75      8.91 o 
  15   6   0        9.44        5.63      9.11 o 
  16   6   0       33.53       31.70      9.67 o 
  17   6   0       36.17       45.78      6.61 o 
  18   6   0        1.38       14.92      9.99 o 
   1   7   0        2.34        5.18      6.97 o 
   2   7   0       28.81       34.81      7.27 o 
   3   7   0       38.54       35.88      9.95 o 
   4   7   0        6.69       -7.01      9.44 o 
   5   7   0       14.71        1.55      9.41 o 
   6   7   0        6.49        3.02      9.94 o 
   7   7   0        0.91       -2.48      9.54 o 
   8   7   0        2.68        4.76      8.51 o 
   9   7   0        3.62        7.48      8.93 o 
  10   7   0       11.02        8.37      9.79 o 
  11   7   0        0.11       -1.26      9.77 o 
  12   7   0        4.67        3.36      9.44 o 
  13   7   0       15.59       27.36     10.39 o 
  14   7   0        0.73       14.02     10.85 o 
  15   7   0        0.04       18.00     10.29 o 
   0   8   0       24.60       19.37     10.82 o 
   1   8   0        6.88       13.92     15.54 o 
   2   8   0        0.53       -4.07     10.59 o 
   3   8   0        2.79       20.19     10.53 o 
   4   8   0       10.90       11.67     10.46 o 
   5   8   0        0.74        0.03     10.71 o 
   6   8   0        1.59       -7.41     10.73 o 
   7   8   0        0.37      -11.03     11.03 o 
   8   8   0       12.10        6.32     10.67 o 
   9   8   0        1.66        8.00     10.99 o 
  10   8   0        1.56        3.71     11.09 o 
 -24   1   1        2.17        0.02      9.76 o 
 -23   1   1       20.29       36.65     15.32 o 
 -22   1   1       78.09      100.26      7.78 o 
 -21   1   1       31.60       41.78      6.73 o 
 -20   1   1      124.86      124.41      7.09 o 
 -19   1   1       54.41       70.38      6.27 o 
 -18   1   1        2.05       -2.64      5.08 o 
 -17   1   1       18.05        6.16      4.80 o 
 -16   1   1      110.32      101.82      5.79 o 
 -15   1   1        1.10       19.56      4.52 o 
 -14   1   1       71.49       72.93      5.12 o 
 -13   1   1        1.44       11.79      4.12 o 
 -12   1   1      142.98      194.25      6.70 o 
 -11   1   1       49.23       73.56      4.38 o 
 -10   1   1       57.00       75.22      4.05 o 
  -9   1   1     1845.18     1938.61      8.89 o 
  -8   1   1      193.85      228.02      3.51 o 
  -7   1   1     1111.67     1148.89      6.31 o 
  -6   1   1     5544.45     5047.06     14.16 o 
  -5   1   1       96.72      102.43      2.30 o 
  -4   1   1     5488.85     5341.86     23.23 o 
  -3   1   1    12342.43    11739.50     94.15 o 
  -2   1   1     3927.40     4042.83     21.32 o 
  -1   1   1      116.70      145.58      5.07 o 
   0   1   1      670.86      668.30     12.67 o 
   1   1   1    10409.08    10126.82     39.91 o 
   2   1   1     6506.97     5870.18     29.75 o 
   3   1   1      628.51      951.51    268.78 o 
   4   1   1       51.47      684.22     60.99 o 
   5   1   1        4.14        5.67      1.51 o 
   6   1   1      199.04      693.50     20.10 o 
   7   1   1      524.89      576.05      4.11 o 
   8   1   1      274.30      270.86      3.10 o 
   9   1   1      309.81      542.88      6.16 o 
  10   1   1      231.34      256.42      5.85 o 
  11   1   1      234.86      210.38      4.29 o 
  12   1   1      789.27      735.22      6.60 o 
  13   1   1       60.07       61.95      5.93 o 
  14   1   1       18.84       21.96      4.06 o 
  15   1   1      165.81      167.60      5.80 o 
  16   1   1       11.13       22.02      4.64 o 
  17   1   1       10.13       18.39      4.52 o 
  18   1   1       20.79       20.94      6.69 o 
  19   1   1      227.06      214.92     19.42 o 
  20   1   1       65.73       80.70     14.03 o 
  21   1   1       54.18       52.10      6.40 o 
  22   1   1       89.58       81.54      7.20 o 
  23   1   1        0.10       -1.60      8.00 o 
  24   1   1        0.18       -0.57      4.43 o 
 -24   2   1        3.17        6.61     10.43 o 
 -23   2   1       12.90       18.52     10.29 o 
 -22   2   1        8.28       26.97     10.13 o 
 -21   2   1      111.17      129.71     12.20 o 
 -20   2   1       89.80       90.42      8.54 o 
 -19   2   1       11.95       13.61      5.35 o 
 -18   2   1       70.26       64.89      5.84 o 
 -17   2   1        0.99       -1.71      4.67 o 
 -16   2   1       70.74       88.11      5.64 o 
 -15   2   1       20.38       64.39      5.24 o 
 -14   2   1      677.87      631.45     11.57 o 
 -13   2   1        4.98       24.97      4.13 o 
 -12   2   1      538.03      507.89      7.74 o 
 -11   2   1        0.64       -2.35      3.24 o 
 -10   2   1      297.78      297.66      5.70 o 
  -9   2   1        8.56       77.40      8.21 o 
  -8   2   1     1588.12     1564.65     12.43 o 
  -7   2   1      337.81      559.44     18.23 o 
  -6   2   1      690.35      746.99      5.95 o 
  -5   2   1      779.36      823.25      4.98 o 
  -4   2   1       97.44       90.34     11.14 o 
  -3   2   1      105.82      146.18     12.03 o 
  -2   2   1     8516.95     7965.48     14.68 o 
  -1   2   1     1059.45     1271.92     39.16 o 
   0   2   1       96.58       83.82      4.36 o 
   1   2   1     8874.24     8295.78     12.51 o 
   2   2   1     6160.94     6388.25     41.22 o 
   3   2   1      491.78      435.05     13.69 o 
   4   2   1      459.52      426.11      5.66 o 
   5   2   1      180.50      195.76     19.92 o 
   6   2   1     1093.78     1132.23      6.95 o 
   7   2   1     2446.46     2376.91      8.28 o 
   8   2   1      819.76      899.65     30.89 o 
   9   2   1      817.12      631.49      8.68 o 
  10   2   1      579.55      538.37      5.39 o 
  11   2   1       11.25        7.48      3.04 o 
  12   2   1      417.18      415.80     20.96 o 
  13   2   1      123.07      115.13      4.72 o 
  14   2   1      447.46      399.64     11.91 o 
  15   2   1      510.25      438.73     11.49 o 
  16   2   1      253.71      233.71     11.07 o 
  17   2   1        0.47        0.95      4.06 o 
  18   2   1       52.83       47.25      7.70 o 
  19   2   1        0.05        6.48      6.96 o 
  20   2   1        0.13       18.52     14.18 o 
  21   2   1       82.75       89.93      9.68 o 
  22   2   1        6.14       -7.62      7.62 o 
  23   2   1       11.07       -3.48      7.40 o 
  24   2   1        4.61       -1.86      7.02 o 
 -23   3   1        1.83       -2.85     10.28 o 
 -22   3   1       48.86       60.91     11.07 o 
 -21   3   1        4.10       21.50      9.37 o 
 -20   3   1       64.92       84.41     10.69 o 
 -19   3   1        1.33       10.35      9.07 o 
 -18   3   1        6.00       16.29      8.48 o 
 -17   3   1       22.73       14.24      8.09 o 
 -16   3   1       37.05       37.58      8.22 o 
 -15   3   1      182.48      174.09     10.12 o 
 -14   3   1       10.47       27.70      7.96 o 
 -13   3   1      441.04      421.96     12.00 o 
 -12   3   1      197.66      191.08      9.23 o 
 -11   3   1        7.40       14.10      6.21 o 
 -10   3   1      251.19      245.75      9.93 o 
  -9   3   1       29.38       24.44      2.51 o 
  -8   3   1      108.34      152.98      3.33 o 
  -7   3   1      321.71      341.63      4.71 o 
  -6   3   1     1721.14     1753.25      9.73 o 
  -5   3   1        4.87        6.93      1.45 o 
  -4   3   1       99.97      141.86      4.47 o 
  -3   3   1      342.36      356.46      4.36 o 
  -2   3   1       89.69      118.55      8.34 o 
  -1   3   1     1436.96     1356.10      6.11 o 
   0   3   1      103.33       92.23      2.19 o 
   1   3   1        3.11       27.98      5.85 o 
   2   3   1      462.04      392.92      7.90 o 
   3   3   1       85.63       83.12      4.26 o 
   4   3   1      537.60      477.15     12.69 o 
   5   3   1       13.40       23.11      2.40 o 
   6   3   1     1942.49     1973.05     20.77 o 
   7   3   1      593.39      581.70     16.83 o 
   8   3   1      619.49      573.05      6.33 o 
   9   3   1        1.03        2.85      2.19 o 
  10   3   1      369.21      353.25     12.43 o 
  11   3   1       16.91       19.70      5.62 o 
  12   3   1       16.16       32.96      6.13 o 
  13   3   1       78.15      107.48      7.90 o 
  14   3   1      300.20      304.38     10.71 o 
  15   3   1      128.90      142.47      9.00 o 
  16   3   1       56.45       61.76      7.99 o 
  17   3   1       38.56       54.45      8.17 o 
  18   3   1       84.41       91.79      9.09 o 
  19   3   1       22.83       24.19      8.10 o 
  20   3   1       99.38      100.43      9.56 o 
  21   3   1       54.36       38.57      8.77 o 
  22   3   1        5.67        0.68      8.40 o 
  23   3   1       14.28        6.12      7.54 o 
 -22   4   1        5.90       14.12     10.51 o 
 -21   4   1        7.24       16.00      9.68 o 
 -20   4   1       42.85       54.43     10.44 o 
 -19   4   1        5.27        9.81      8.99 o 
 -18   4   1       31.24       30.33      8.90 o 
 -17   4   1        0.07        4.53      8.52 o 
 -16   4   1      164.05      173.07     11.10 o 
 -15   4   1      317.57      314.97     12.53 o 
 -14   4   1      476.06      451.21     13.78 o 
 -13   4   1        0.14       -1.49      7.18 o 
 -12   4   1       90.72       81.17      8.08 o 
 -11   4   1       10.38       14.09      6.50 o 
 -10   4   1      273.23      304.77      9.74 o 
  -9   4   1       80.36       85.13      6.60 o 
  -8   4   1      381.46      352.63      8.66 o 
  -7   4   1      579.76      571.27      9.08 o 
  -6   4   1        6.50       13.63      4.64 o 
  -5   4   1        8.77       14.57      2.94 o 
  -4   4   1      610.71      664.41     17.08 o 
  -3   4   1     1470.00     1488.54     16.63 o 
  -2   4   1      215.93      185.13      4.62 o 
  -1   4   1       43.10       40.36      2.30 o 
   0   4   1       32.91       33.17      4.78 o 
   1   4   1        8.79       10.58      2.03 o 
   2   4   1        0.32       11.55      2.17 o 
   3   4   1      413.76      531.73     11.39 o 
   4   4   1      202.84      230.05      6.74 o 
   5   4   1      103.50       98.71      5.50 o 
   6   4   1       15.18       13.98      2.56 o 
   7   4   1       69.51      128.05      3.68 o 
   8   4   1       47.40       79.13      3.31 o 
   9   4   1      111.92      106.98      4.94 o 
  10   4   1      328.59      323.80      9.53 o 
  11   4   1       28.97       26.09      5.89 o 
  12   4   1       21.19       30.52      6.40 o 
  13   4   1        0.92        6.01      6.08 o 
  14   4   1        0.19       59.35      7.67 o 
  15   4   1        6.92       45.66      7.87 o 
  16   4   1      134.89      131.92      9.48 o 
  17   4   1        0.24       -2.18      6.65 o 
  18   4   1        1.18       -1.17      6.99 o 
  19   4   1        6.09        1.19      7.10 o 
  20   4   1        3.93        0.59      7.66 o 
  21   4   1       10.54        1.34      7.98 o 
  22   4   1       13.82       10.35      7.71 o 
 -20   5   1        1.02       -3.98      9.69 o 
 -19   5   1        0.38       -4.48      9.40 o 
 -18   5   1       59.45       63.31     10.04 o 
 -17   5   1        3.94       11.42      9.31 o 
 -16   5   1       15.78       19.14      9.13 o 
 -15   5   1       15.56       29.15      8.81 o 
 -14   5   1        2.87       15.54      8.53 o 
 -13   5   1        2.61       -2.16      5.48 o 
 -12   5   1        5.37        3.91      5.28 o 
 -11   5   1       15.05       45.96     10.46 o 
 -10   5   1      202.81      204.40      7.05 o 
  -9   5   1       13.51       18.96      4.90 o 
  -8   5   1      367.12      350.22     10.81 o 
  -7   5   1       70.96       68.97      6.33 o 
  -6   5   1        4.30       14.39      7.28 o 
  -5   5   1      101.10      112.80      6.78 o 
  -4   5   1      144.81      157.82      8.65 o 
  -3   5   1        0.05        1.77      5.31 o 
  -2   5   1       54.51       80.70      6.25 o 
  -1   5   1        3.77        5.97      3.79 o 
   0   5   1        0.44        3.10      3.64 o 
   1   5   1       30.37       20.51      3.84 o 
   2   5   1      248.70      214.71      5.45 o 
   3   5   1        0.70        1.15      3.52 o 
   4   5   1       25.12       28.54      4.35 o 
   5   5   1      397.62      362.91     18.67 o 
   6   5   1       78.49       72.49      4.95 o 
   7   5   1      149.74      147.19      4.13 o 
   8   5   1      101.30      118.42      5.47 o 
   9   5   1      116.83       95.33     13.25 o 
  10   5   1        8.60       22.58      4.79 o 
  11   5   1      291.34      278.34     15.71 o 
  12   5   1       11.00        8.64      4.82 o 
  13   5   1        9.11        6.72      4.87 o 
  14   5   1      139.77      164.89     31.72 o 
  15   5   1        1.24       -3.62      5.10 o 
  16   5   1        5.59        5.10      6.72 o 
  17   5   1        4.18       -2.41      7.24 o 
  18   5   1       13.12       12.10      7.11 o 
  19   5   1        3.89        0.33      7.26 o 
  20   5   1        0.55        2.64      6.84 o 
 -18   6   1       16.30       19.35     19.50 o 
 -17   6   1        0.00        7.18      9.22 o 
 -16   6   1       24.53       28.93      9.31 o 
 -15   6   1       22.31       26.08      9.19 o 
 -14   6   1       41.46       35.47      9.22 o 
 -13   6   1       12.92        6.24      8.60 o 
 -12   6   1       83.03       86.41     10.01 o 
 -11   6   1        5.05       11.81      8.60 o 
 -10   6   1        3.69       15.28      9.08 o 
  -9   6   1        2.35       16.29      9.41 o 
  -8   6   1       14.18       11.96      8.66 o 
  -7   6   1      151.66      150.37     11.20 o 
  -6   6   1        3.44       23.03      8.73 o 
  -5   6   1      216.68      222.53     11.44 o 
  -4   6   1       20.63       53.15      9.74 o 
  -3   6   1        1.33       -7.17      8.33 o 
  -2   6   1        9.22        9.05      6.06 o 
  -1   6   1        0.73        5.41      6.03 o 
   0   6   1       12.16        6.22      4.36 o 
   1   6   1        0.43       -0.11      4.27 o 
   2   6   1       15.76       20.28      4.34 o 
   3   6   1        6.99       12.64      4.74 o 
   4   6   1      364.55      350.58      8.46 o 
   5   6   1       22.41       44.20      5.42 o 
   6   6   1       92.69       98.91      5.81 o 
   7   6   1       15.68       35.75      8.86 o 
   8   6   1        0.41        1.35      8.31 o 
   9   6   1       11.95        9.84      8.65 o 
  10   6   1       21.93       16.63      8.94 o 
  11   6   1       10.14       30.78      9.03 o 
  12   6   1       30.76       37.96      9.33 o 
  13   6   1        9.01        6.31      8.80 o 
  14   6   1        3.67        0.24      8.85 o 
  15   6   1       11.31        0.33      8.84 o 
  16   6   1        0.03       -8.54      9.33 o 
  17   6   1        2.17        4.27      9.42 o 
  18   6   1        0.70        3.41      5.93 o 
 -14   7   1        0.09       13.72     10.12 o 
 -13   7   1        0.37       22.10     10.32 o 
 -12   7   1        2.52        8.68      9.40 o 
 -11   7   1        0.19       -4.74      9.74 o 
 -10   7   1        0.69       -6.42      9.65 o 
  -9   7   1        0.31        1.99      9.15 o 
  -8   7   1        9.24       14.47      8.85 o 
  -7   7   1        0.61       14.73      9.72 o 
  -6   7   1        0.59       -2.14     10.09 o 
  -5   7   1       14.64        6.54      9.66 o 
  -4   7   1       10.83        4.48      9.41 o 
  -3   7   1       22.71       23.90      9.50 o 
  -2   7   1        0.16        8.38      9.66 o 
  -1   7   1        7.40       19.12      6.99 o 
   0   7   1        0.87        0.09      6.64 o 
   1   7   1       39.50       40.94      7.02 o 
   2   7   1       67.31       65.92     11.83 o 
   3   7   1       17.95       25.02     10.03 o 
   4   7   1       79.71       78.16     10.64 o 
   5   7   1        0.33       -9.61      9.61 o 
   6   7   1       10.24       -2.19      9.82 o 
   7   7   1       23.00       14.63      9.60 o 
   8   7   1       13.48       18.26      9.78 o 
   9   7   1       17.98       27.17      9.46 o 
  10   7   1       26.88       20.12      9.37 o 
  11   7   1        1.97       -8.61      9.28 o 
  12   7   1       14.17        5.68      9.78 o 
  13   7   1        0.18        6.96      9.60 o 
  14   7   1       11.44       28.79     10.78 o 
  -9   8   1        5.72       21.58     11.47 o 
  -8   8   1       12.58        4.55     11.03 o 
  -7   8   1        3.65       -9.93     11.36 o 
  -6   8   1        7.18      -10.93     10.93 o 
  -5   8   1        9.69       23.92     10.82 o 
  -4   8   1        0.01       10.80     10.60 o 
  -3   8   1        0.01       13.18     10.76 o 
  -2   8   1        4.77       12.98     10.74 o 
  -1   8   1       13.43        2.75     10.60 o 
   0   8   1        7.83       15.47      7.70 o 
   1   8   1        0.77       10.95     11.90 o 
   2   8   1       72.64       74.80     11.81 o 
   3   8   1       23.39       31.92     11.29 o 
   4   8   1        6.45       15.17     10.81 o 
   5   8   1        1.36       12.34     10.79 o 
   6   8   1        0.01       -6.87     10.69 o 
   7   8   1        3.11      -10.75     10.75 o 
   8   8   1        1.86      -11.05     11.05 o 
   9   8   1        7.89       -8.10     11.20 o 
 -24   0   2        5.41        7.15      9.72 o 
 -23   0   2      166.23      150.61     12.13 o 
 -22   0   2       36.70       29.39      9.52 o 
 -21   0   2       32.29       19.55      9.08 o 
 -20   0   2      150.89      136.46     10.59 o 
 -19   0   2      147.08      147.42     10.58 o 
 -18   0   2      199.74      192.62     10.78 o 
 -17   0   2      119.77      150.99     10.08 o 
 -16   0   2       82.03      118.88      8.79 o 
 -15   0   2        7.29       11.39      6.36 o 
 -14   0   2      136.76      122.01      8.03 o 
 -13   0   2      771.51      827.45     14.28 o 
 -12   0   2      306.34      231.63      8.37 o 
 -11   0   2       98.07      123.30      5.79 o 
 -10   0   2       41.83       29.44      2.30 o 
  -9   0   2      240.68      265.64      9.63 o 
  -8   0   2     1178.50     1195.19     14.90 o 
  -7   0   2     3708.76     3366.96     20.54 o 
  -6   0   2       24.88       18.27      3.89 o 
  -5   0   2       23.65       35.10      2.34 o 
  -4   0   2    22153.32    21018.75    110.96 o 
  -3   0   2    13210.85    12742.31     28.51 o 
  -2   0   2      135.98       86.97      3.89 o 
  -1   0   2     3291.66     3240.43     14.98 o 
   0   0   2     5175.86     5112.87     19.02 o 
   1   0   2      618.01      589.90      7.29 o 
   2   0   2      156.28      126.33      3.18 o 
   3   0   2     1380.49     1319.05     35.50 o 
   4   0   2      896.10     1021.78     40.01 o 
   5   0   2      144.41      158.29      5.35 o 
   6   0   2     2041.45     1891.48      9.86 o 
   7   0   2     3586.76     3621.59     14.01 o 
   8   0   2        0.65       20.24      8.65 o 
   9   0   2      156.69      153.38      7.20 o 
  10   0   2       49.22       54.80      3.03 o 
  11   0   2       47.37       48.87      3.10 o 
  12   0   2       76.83       67.37      3.31 o 
  13   0   2     1625.24     1422.83     17.13 o 
  14   0   2      258.97      254.03      8.72 o 
  15   0   2       60.57       63.44      6.69 o 
  16   0   2      928.14      865.26     15.46 o 
  17   0   2      499.28      479.45     12.66 o 
  18   0   2      117.09      133.23      9.08 o 
  19   0   2      373.87      372.04     12.30 o 
  20   0   2        0.85       18.96      6.99 o 
  21   0   2       87.87       70.48      7.95 o 
  22   0   2       32.13       48.10      7.86 o 
  23   0   2        3.53       24.04      6.69 o 
  24   0   2       36.29       63.44      8.38 o 
 -24   1   2        0.07       11.88     13.02 o 
 -23   1   2        3.43       -0.35      6.33 o 
 -22   1   2       23.31       12.11      6.53 o 
 -21   1   2       75.41       72.81      7.04 o 
 -20   1   2       32.29       28.91      6.12 o 
 -19   1   2        7.20       13.84      5.89 o 
 -18   1   2        6.07       20.00      5.69 o 
 -17   1   2       13.91       13.66      5.30 o 
 -16   1   2       68.32       60.12      5.59 o 
 -15   1   2      313.77      313.44     14.44 o 
 -14   1   2      165.16      166.10      7.58 o 
 -13   1   2      192.72      199.65      6.06 o 
 -12   1   2       16.64       21.95      3.25 o 
 -11   1   2        0.90        1.30      2.38 o 
 -10   1   2       42.91       33.83      2.54 o 
  -9   1   2     1340.73     1170.14      7.30 o 
  -8   1   2     2408.11     2244.07     11.45 o 
  -7   1   2       32.75       38.92      1.66 o 
  -6   1   2      736.02      713.19      4.15 o 
  -5   1   2       80.29       59.14      1.81 o 
  -4   1   2     4024.34     3644.86     36.33 o 
  -3   1   2      724.99      719.71      6.80 o 
  -2   1   2     1199.09     1106.90      9.28 o 
  -1   1   2     3164.72     3249.66     15.83 o 
   0   1   2     5097.97     5129.18     12.28 o 
   1   1   2     1068.74      994.62     13.32 o 
   2   1   2     2116.27     1963.14      6.07 o 
   3   1   2     2049.98     1991.00     19.00 o 
   4   1   2     3058.09     2924.22      9.08 o 
   5   1   2      413.51      455.24      4.67 o 
   6   1   2     3591.41     3534.83     23.58 o 
   7   1   2       35.94       42.97      2.10 o 
   8   1   2     1881.20     1812.87     10.80 o 
   9   1   2      436.56      393.73      8.83 o 
  10   1   2      238.43      222.47      4.15 o 
  11   1   2      149.41      129.98      2.78 o 
  12   1   2      280.64      254.89      9.35 o 
  13   1   2      177.09      169.18      4.18 o 
  14   1   2        3.22        4.99      2.83 o 
  15   1   2      629.18      560.00      8.82 o 
  16   1   2       33.23       27.13      6.13 o 
  17   1   2       25.49       21.72      4.64 o 
  18   1   2      379.10      357.25     14.65 o 
  19   1   2       24.09       23.78      4.99 o 
  20   1   2       17.25       20.33      4.91 o 
  21   1   2        9.17       16.65      5.03 o 
  22   1   2       26.52       34.29      5.32 o 
  23   1   2        6.91       11.94      4.60 o 
  24   1   2        6.58       19.37      7.60 o 
 -24   2   2        0.07        3.00     10.46 o 
 -23   2   2        3.59        8.69     10.18 o 
 -22   2   2        0.31       -9.34      9.34 o 
 -21   2   2        0.03       -9.61      9.61 o 
 -20   2   2        1.04       -5.63      5.63 o 
 -19   2   2       10.14        6.65      5.47 o 
 -18   2   2        0.73        1.65      5.19 o 
 -17   2   2        3.18        3.06      5.12 o 
 -16   2   2      287.44      273.69      7.64 o 
 -15   2   2        2.01       -1.37      4.36 o 
 -14   2   2      230.09      221.49      6.49 o 
 -13   2   2       50.59       65.54      3.49 o 
 -12   2   2      199.07      189.47      4.22 o 
 -11   2   2      710.58      691.91      9.55 o 
 -10   2   2      114.53      107.76      3.42 o 
  -9   2   2       66.40       57.51      2.52 o 
  -8   2   2      336.43      385.61     11.27 o 
  -7   2   2       66.17       45.81      3.27 o 
  -6   2   2      564.64      556.52     12.82 o 
  -5   2   2      748.72      722.80      5.79 o 
  -4   2   2     1304.96     1257.99     14.37 o 
  -3   2   2       63.64       63.55      4.14 o 
  -2   2   2     1355.13     1291.28     10.86 o 
  -1   2   2      205.59      219.86      6.80 o 
   0   2   2     3282.74     3129.30     11.84 o 
   1   2   2     2147.03     2138.69      8.03 o 
   2   2   2      127.55      123.55      2.73 o 
   3   2   2      580.81      528.19      8.81 o 
   4   2   2     1006.17      976.37     13.34 o 
   5   2   2       88.99       90.32      3.17 o 
   6   2   2     1709.26     1879.58     39.75 o 
   7   2   2      461.78      538.43     23.43 o 
   8   2   2     2714.19     2696.03    123.67 o 
   9   2   2       97.05       93.68      7.87 o 
  10   2   2        1.56        4.93      3.12 o 
  11   2   2       18.50       31.78      4.21 o 
  12   2   2       34.67       36.30      3.17 o 
  13   2   2       18.05       22.63      3.10 o 
  14   2   2        2.72        2.55      3.10 o 
  15   2   2       23.29       10.03      3.28 o 
  16   2   2      151.59      116.31      5.60 o 
  17   2   2       27.33       16.85      4.41 o 
  18   2   2        3.68        0.20      4.89 o 
  19   2   2        3.34        7.46      4.23 o 
  20   2   2       71.16       59.54     11.05 o 
  21   2   2        1.49        9.06      7.26 o 
  22   2   2        1.41       22.44      7.73 o 
  23   2   2        0.95       11.08      7.51 o 
 -23   3   2       11.96       10.14     10.22 o 
 -22   3   2        4.16        0.00      9.50 o 
 -21   3   2        2.18       -8.00      9.09 o 
 -20   3   2        1.22       -8.60      8.92 o 
 -19   3   2        0.22       -3.09      8.56 o 
 -18   3   2       49.13       43.09      9.35 o 
 -17   3   2       94.49      100.60     10.33 o 
 -16   3   2        6.48        6.79      8.03 o 
 -15   3   2        8.95       15.36      7.98 o 
 -14   3   2        5.17        7.09      7.18 o 
 -13   3   2       58.68       54.98      5.21 o 
 -12   3   2      178.68      183.64      6.00 o 
 -11   3   2       50.31       48.21      3.26 o 
 -10   3   2      112.01      108.01      3.52 o 
  -9   3   2       57.37       53.70      2.87 o 
  -8   3   2      267.27      237.43      3.21 o 
  -7   3   2      259.90      286.25      4.91 o 
  -6   3   2     1503.11     1444.87     17.74 o 
  -5   3   2      605.45      596.72      7.49 o 
  -4   3   2        9.82        3.50      2.96 o 
  -3   3   2      755.22      815.06      6.35 o 
  -2   3   2      279.67      301.69      8.69 o 
  -1   3   2     2212.05     2162.37     16.25 o 
   0   3   2       17.79       20.96      2.06 o 
   1   3   2      154.16      188.91     10.82 o 
   2   3   2       63.30       40.62      2.32 o 
   3   3   2      408.34      440.68      6.03 o 
   4   3   2      689.85      644.87      8.36 o 
   5   3   2      638.78      667.18      8.99 o 
   6   3   2       55.64       65.48      8.16 o 
   7   3   2       39.84       42.09      2.09 o 
   8   3   2        5.27        3.95      1.91 o 
   9   3   2       11.88       17.23      2.12 o 
  10   3   2       63.51       66.23      6.70 o 
  11   3   2       10.46       13.65      5.20 o 
  12   3   2       66.42       60.67      6.29 o 
  13   3   2        2.11       -0.48      5.61 o 
  14   3   2        1.15        2.40      6.10 o 
  15   3   2       16.09       28.75      7.05 o 
  16   3   2       45.20       30.51      4.98 o 
  17   3   2        2.56        8.62      7.04 o 
  18   3   2        8.50        9.96      7.02 o 
  19   3   2        0.00        5.27      7.30 o 
  20   3   2        0.73        9.18      7.89 o 
  21   3   2       13.20       27.07      7.69 o 
  22   3   2        0.00       21.00      8.40 o 
  23   3   2        0.80       31.62      7.73 o 
 -22   4   2        1.24        0.00     10.61 o 
 -21   4   2        5.33        5.45     10.27 o 
 -20   4   2        0.05       -0.24      8.92 o 
 -19   4   2       15.29        5.79      8.90 o 
 -18   4   2       19.47       17.76      9.32 o 
 -17   4   2        8.67        1.39      8.63 o 
 -16   4   2        1.26       -3.71      8.62 o 
 -15   4   2        0.89       -0.49      8.45 o 
 -14   4   2        5.37        6.55      8.06 o 
 -13   4   2      232.69      245.25     11.12 o 
 -12   4   2      205.31      189.29      6.67 o 
 -11   4   2      151.48      132.69      7.33 o 
 -10   4   2       14.54       22.00      4.34 o 
  -9   4   2       95.94       90.61      7.79 o 
  -8   4   2        1.30        1.75      3.18 o 
  -7   4   2      433.48      456.97      6.64 o 
  -6   4   2      215.09      183.84      7.22 o 
  -5   4   2       16.82       21.73      2.92 o 
  -4   4   2        0.90        1.50      2.81 o 
  -3   4   2       32.31       39.76      2.94 o 
  -2   4   2        1.75        9.08      2.59 o 
  -1   4   2      221.20      183.64      3.44 o 
   0   4   2     1065.79     1056.74     10.35 o 
   1   4   2      201.67      208.44      4.60 o 
   2   4   2      522.86      504.18      6.77 o 
   3   4   2      219.49      228.16      3.83 o 
   4   4   2        0.66        1.53      2.55 o 
   5   4   2        0.37        2.97      2.63 o 
   6   4   2       36.42       27.00      2.99 o 
   7   4   2       51.21       51.40      3.16 o 
   8   4   2       29.21       32.81      2.97 o 
   9   4   2       20.21       11.38      3.96 o 
  10   4   2       12.82       16.21      4.36 o 
  11   4   2      192.68      194.34      6.48 o 
  12   4   2       13.25       11.43      5.69 o 
  13   4   2       27.66       31.24      6.39 o 
  14   4   2       25.88       20.82      6.69 o 
  15   4   2        2.61        5.43      6.59 o 
  16   4   2       46.13       36.16      7.65 o 
  17   4   2        0.07        7.14      7.14 o 
  18   4   2        5.57       20.76      7.57 o 
  19   4   2        1.50       16.26      7.58 o 
  20   4   2        1.68        6.27      7.69 o 
  21   4   2        0.32        6.19      7.68 o 
 -20   5   2        3.26       25.84     11.03 o 
 -19   5   2        3.76        5.89      9.45 o 
 -18   5   2        4.25        6.52      9.51 o 
 -17   5   2       35.95       27.28      9.16 o 
 -16   5   2       37.60       30.32      9.02 o 
 -15   5   2       34.66       27.43      9.06 o 
 -14   5   2       76.41       82.82      9.56 o 
 -13   5   2      340.88      324.18     12.50 o 
 -12   5   2       60.45       76.76      6.42 o 
 -11   5   2      292.05      286.99      8.24 o 
 -10   5   2        0.61        5.72      4.08 o 
  -9   5   2        3.73        8.73      4.22 o 
  -8   5   2      158.46      153.77      5.04 o 
  -7   5   2        8.16        8.22      3.78 o 
  -6   5   2       78.51       75.54     12.96 o 
  -5   5   2        0.32       -2.09      6.50 o 
  -4   5   2       13.43       14.26      4.49 o 
  -3   5   2       58.78       54.26      4.90 o 
  -2   5   2      153.54      150.56      5.11 o 
  -1   5   2       31.98       31.07      3.97 o 
   0   5   2       18.49       26.94      3.94 o 
   1   5   2       96.17      113.13      4.73 o 
   2   5   2       46.69       50.46      4.10 o 
   3   5   2       17.98       16.07      3.87 o 
   4   5   2      101.64      100.71      5.41 o 
   5   5   2        8.65        6.45      4.19 o 
   6   5   2        7.07       11.12      4.23 o 
   7   5   2       21.14       15.37      3.34 o 
   8   5   2      138.95      121.84      5.61 o 
   9   5   2       21.54       31.74     11.82 o 
  10   5   2        0.99       -0.45      4.69 o 
  11   5   2        4.77        5.70      4.95 o 
  12   5   2       81.37       57.67      5.73 o 
  13   5   2       16.16       12.35      5.09 o 
  14   5   2       53.49       56.70      6.01 o 
  15   5   2       31.12       35.33      6.31 o 
  16   5   2       16.13       29.73      5.93 o 
  17   5   2        2.09        8.29      5.79 o 
  18   5   2        2.94        7.96      7.48 o 
  19   5   2        2.20       10.86      7.26 o 
 -17   6   2       10.83       30.78     10.39 o 
 -16   6   2        4.06       16.99      9.88 o 
 -15   6   2        5.06        6.99      9.68 o 
 -14   6   2       22.33       31.60      9.61 o 
 -13   6   2       12.54        3.60      8.88 o 
 -12   6   2        5.48       -4.73      8.77 o 
 -11   6   2       81.11       81.23      9.90 o 
 -10   6   2        1.49        6.37      8.47 o 
  -9   6   2       33.01       41.57      9.38 o 
  -8   6   2       33.46       28.94      5.71 o 
  -7   6   2       25.24       24.99      9.45 o 
  -6   6   2      151.04      155.32      7.14 o 
  -5   6   2       51.07       66.76      8.02 o 
  -4   6   2       12.33       21.99      5.60 o 
  -3   6   2        8.85       12.27      6.71 o 
  -2   6   2        0.29       -3.14      7.28 o 
  -1   6   2       44.45       38.67      4.89 o 
   0   6   2      243.73      267.81     17.14 o 
   1   6   2        6.44        4.55      4.48 o 
   2   6   2       40.30       39.26      5.63 o 
   3   6   2       28.40       19.53      4.54 o 
   4   6   2      265.96      248.03      7.71 o 
   5   6   2        0.04        1.58      5.14 o 
   6   6   2       26.71       17.60      5.02 o 
   7   6   2       19.14       29.01      8.97 o 
   8   6   2      149.23      145.30     10.81 o 
   9   6   2        9.27        2.83      8.56 o 
  10   6   2       30.90       26.40      9.00 o 
  11   6   2       10.04       12.24      8.56 o 
  12   6   2       23.47       34.74      9.48 o 
  13   6   2        0.58       11.42      8.84 o 
  14   6   2        0.40       -1.13      9.24 o 
  15   6   2        7.61        2.67      9.26 o 
  16   6   2        1.72       -6.64      9.15 o 
  17   6   2       19.67       -5.59     10.05 o 
 -14   7   2        8.26       26.99     10.96 o 
 -13   7   2        2.56       27.58     10.48 o 
 -12   7   2        5.07       23.90     10.06 o 
 -11   7   2        0.00       -5.44      9.44 o 
 -10   7   2        0.33       -0.45      9.33 o 
  -9   7   2        0.65       -9.08      9.08 o 
  -8   7   2       16.99       15.68      8.90 o 
  -7   7   2        1.49        7.47      9.18 o 
  -6   7   2        1.07        3.95      9.74 o 
  -5   7   2        9.36        1.62      9.57 o 
  -4   7   2        7.20        3.18      9.92 o 
  -3   7   2        4.65        4.11      5.94 o 
  -2   7   2        0.04        7.89      6.23 o 
  -1   7   2        8.52       14.17      5.13 o 
   0   7   2       45.60       55.17      5.92 o 
   1   7   2       72.78       77.04      5.80 o 
   2   7   2        0.47        7.66      4.96 o 
   3   7   2      122.17      111.76      7.43 o 
   4   7   2       78.56       84.73      6.64 o 
   5   7   2        6.01        6.51      6.84 o 
   6   7   2        3.39       -6.44      9.67 o 
   7   7   2        1.52       -3.50      9.70 o 
   8   7   2        0.22        0.65      9.72 o 
   9   7   2       12.14       10.34     10.09 o 
  10   7   2       16.74       16.93      9.55 o 
  11   7   2       20.12       13.79      9.45 o 
  12   7   2        7.58        4.48      9.45 o 
  13   7   2        0.29       -2.64     10.17 o 
  14   7   2        3.42       -3.44      9.97 o 
  -9   8   2        0.09       18.68     11.55 o 
  -8   8   2        3.00        8.43     10.07 o 
  -7   8   2        1.62      -10.64     10.64 o 
  -6   8   2        0.01      -10.70     10.70 o 
  -5   8   2        0.01       -7.35     10.28 o 
  -4   8   2        5.80       13.65     10.65 o 
  -3   8   2        0.20       18.60     10.60 o 
  -2   8   2        2.16        5.32     10.02 o 
  -1   8   2        3.17       -2.76     10.22 o 
   0   8   2       14.88       37.63     15.65 o 
   1   8   2        4.43       14.04      7.66 o 
   2   8   2        3.86       -0.33     10.82 o 
   3   8   2       23.69        6.50     10.70 o 
   4   8   2       10.60        5.54     10.11 o 
   5   8   2        8.11       10.58     11.01 o 
   6   8   2        8.08       19.72     11.30 o 
   7   8   2        0.39       -2.87     11.17 o 
   8   8   2        2.58       -8.72     10.83 o 
 -24   1   3        1.69        3.94      6.77 o 
 -23   1   3        0.03       -2.88      6.55 o 
 -22   1   3        9.09       20.66      9.79 o 
 -21   1   3       16.40       26.46      8.33 o 
 -20   1   3       23.73       18.44      6.11 o 
 -19   1   3       55.10       46.23      6.40 o 
 -18   1   3       79.55       77.00      6.29 o 
 -17   1   3        5.65        6.06      5.31 o 
 -16   1   3       94.73       91.92      6.15 o 
 -15   1   3       32.33       30.44      5.04 o 
 -14   1   3      144.77      148.29      6.00 o 
 -13   1   3       74.36       70.93      4.84 o 
 -12   1   3      197.03      188.33      4.15 o 
 -11   1   3       20.71       11.75      2.56 o 
 -10   1   3      121.52       78.68      3.15 o 
  -9   1   3       29.94       19.65      1.88 o 
  -8   1   3      613.07      587.42      4.54 o 
  -7   1   3      430.87      418.45      7.04 o 
  -6   1   3     1785.64     1679.32     10.28 o 
  -5   1   3       95.38      115.62      3.94 o 
  -4   1   3     2330.16     2416.46     19.25 o 
  -3   1   3      175.06      182.16      5.46 o 
  -2   1   3      275.24      252.29      4.46 o 
  -1   1   3      220.81      226.27      4.32 o 
   0   1   3     1714.16     1673.11     16.68 o 
   1   1   3        6.71        3.71      1.80 o 
   2   1   3      121.72      163.46      2.44 o 
   3   1   3       40.11       36.20      1.85 o 
   4   1   3     1232.70     1340.80      5.38 o 
   5   1   3      508.05      516.09      4.55 o 
   6   1   3      429.35      399.18      4.24 o 
   7   1   3      837.96      882.78      5.98 o 
   8   1   3     1614.49     1654.00     23.86 o 
   9   1   3      235.64      254.90      3.81 o 
  10   1   3        2.58        4.71      2.14 o 
  11   1   3       67.72       63.63      2.65 o 
  12   1   3        5.46        9.97      2.25 o 
  13   1   3      184.87      156.92      4.45 o 
  14   1   3      531.59      488.30      6.77 o 
  15   1   3       11.15        5.25      4.31 o 
  16   1   3      417.36      394.51      8.59 o 
  17   1   3        7.30        3.01      4.84 o 
  18   1   3      514.82      433.07      9.63 o 
  19   1   3       62.31       64.97      5.92 o 
  20   1   3       11.54        5.00      5.13 o 
  21   1   3        0.11       -3.58      6.45 o 
  22   1   3        0.02       -5.71      5.71 o 
  23   1   3        0.01       -2.23      6.05 o 
 -23   2   3        3.21       -5.32      9.82 o 
 -22   2   3        9.44       24.72     10.15 o 
 -21   2   3       44.54       63.47     11.17 o 
 -20   2   3      121.46      119.76      7.70 o 
 -19   2   3        0.46       -0.14      5.65 o 
 -18   2   3        3.14        1.21      5.27 o 
 -17   2   3       57.44       43.16      5.52 o 
 -16   2   3       88.95       76.96      7.73 o 
 -15   2   3       92.71       92.82      5.70 o 
 -14   2   3      596.99      536.20      9.05 o 
 -13   2   3        0.42        1.61      3.08 o 
 -12   2   3       73.65       68.49      3.41 o 
 -11   2   3       92.10       95.59      3.55 o 
 -10   2   3       70.99       56.81      3.09 o 
  -9   2   3        8.78        8.32      1.82 o 
  -8   2   3      171.95      142.66      3.75 o 
  -7   2   3     2457.53     2396.51     12.59 o 
  -6   2   3      209.60      183.40      3.09 o 
  -5   2   3     1725.52     1720.45     11.67 o 
  -4   2   3       54.97       67.24      3.34 o 
  -3   2   3      797.97      726.47      7.13 o 
  -2   2   3      382.07      342.20      6.54 o 
  -1   2   3       15.14       18.89      2.76 o 
   0   2   3        2.01        3.25      2.20 o 
   1   2   3       69.26       67.86      2.68 o 
   2   2   3      198.39      226.08      3.09 o 
   3   2   3       78.54       69.58      2.79 o 
   4   2   3       30.47       26.70      2.53 o 
   5   2   3      727.55      571.74     12.53 o 
   6   2   3      494.75      531.55      4.76 o 
   7   2   3       13.45       18.08      2.29 o 
   8   2   3        0.53        9.78      2.14 o 
   9   2   3       71.38       65.72      2.64 o 
  10   2   3       19.23       12.69      2.15 o 
  11   2   3       86.81       75.84      2.82 o 
  12   2   3      271.88      253.76      5.20 o 
  13   2   3        7.93        7.64      3.14 o 
  14   2   3      155.34      135.47      4.64 o 
  15   2   3       51.97       40.82      4.45 o 
  16   2   3       33.97       29.29     12.23 o 
  17   2   3      101.49       85.51      9.36 o 
  18   2   3       37.86       49.78     11.81 o 
  19   2   3        3.01        4.62      7.10 o 
  20   2   3        0.16       -4.72      7.70 o 
  21   2   3        3.83       -8.00      8.00 o 
  22   2   3        1.53       -7.68      7.68 o 
 -22   3   3       15.18       10.20     10.24 o 
 -21   3   3        4.18        4.21      9.18 o 
 -20   3   3       24.80       20.24     10.44 o 
 -19   3   3        3.97        4.96      9.24 o 
 -18   3   3       59.65       54.84      9.69 o 
 -17   3   3       26.64       13.18      8.47 o 
 -16   3   3       30.79       39.43      8.40 o 
 -15   3   3      153.17      132.95      9.51 o 
 -14   3   3       42.42       45.43      4.85 o 
 -13   3   3       83.13       90.49      5.42 o 
 -12   3   3      549.25      514.68      8.64 o 
 -11   3   3      426.13      401.57      5.86 o 
 -10   3   3      398.20      357.46      5.37 o 
  -9   3   3       40.65       31.48      2.87 o 
  -8   3   3        2.18        2.94      1.94 o 
  -7   3   3        2.38        4.96      2.05 o 
  -6   3   3     1187.60     1131.29      6.61 o 
  -5   3   3     1363.22     1311.65      7.39 o 
  -4   3   3      152.48      126.24      3.05 o 
  -3   3   3      323.72      320.39      4.00 o 
  -2   3   3     1024.35     1005.73      6.36 o 
  -1   3   3      198.34      219.51      3.54 o 
   0   3   3      666.98      664.21     11.47 o 
   1   3   3     1983.20     1824.53      8.55 o 
   2   3   3     3173.00     3038.92     20.25 o 
   3   3   3        7.40       11.95      3.29 o 
   4   3   3        5.78        5.13      3.22 o 
   5   3   3      295.04      269.60      5.61 o 
   6   3   3      889.15      846.49     32.65 o 
   7   3   3       45.41       39.94      3.27 o 
   8   3   3      142.36      137.37      3.62 o 
   9   3   3       30.25       21.10      2.54 o 
  10   3   3       18.46       25.94      3.02 o 
  11   3   3        9.94       17.56      4.76 o 
  12   3   3       78.93       67.66      5.30 o 
  13   3   3      114.53      114.07      5.89 o 
  14   3   3       64.07       56.98      5.54 o 
  15   3   3        0.73        2.47      4.79 o 
  16   3   3        7.14       17.51     13.69 o 
  17   3   3        4.33       -1.96      7.62 o 
  18   3   3       33.99       19.92      7.92 o 
  19   3   3        5.20       -7.76      7.76 o 
  20   3   3        0.16       -8.13      8.13 o 
  21   3   3       34.64       37.14      8.90 o 
  22   3   3        2.70       -7.77      7.77 o 
 -21   4   3        2.02      -10.36     10.36 o 
 -20   4   3       10.68       16.22     10.07 o 
 -19   4   3       18.71       40.85     10.44 o 
 -18   4   3        5.70        6.03      9.13 o 
 -17   4   3       56.64       67.11     10.51 o 
 -16   4   3        0.04        3.33      8.36 o 
 -15   4   3      100.69       86.00      6.13 o 
 -14   4   3       44.77       37.09      5.16 o 
 -13   4   3       26.86       14.28      4.98 o 
 -12   4   3      118.45      109.23      7.96 o 
 -11   4   3       74.80       73.97      5.33 o 
 -10   4   3      290.71      304.35      7.45 o 
  -9   4   3       17.50       17.99      4.33 o 
  -8   4   3       28.66       36.14      3.65 o 
  -7   4   3       87.39       64.53      3.05 o 
  -6   4   3        4.09       -0.28      2.48 o 
  -5   4   3       12.33        9.91      2.44 o 
  -4   4   3       77.16       96.04      4.94 o 
  -3   4   3      109.79       95.26      3.50 o 
  -2   4   3       90.56       83.09      3.55 o 
  -1   4   3      247.86      228.92      3.90 o 
   0   4   3      230.27      200.51      3.69 o 
   1   4   3      389.32      372.03      4.45 o 
   2   4   3      707.60      721.10     10.11 o 
   3   4   3      148.19      143.08      3.58 o 
   4   4   3        1.94        4.29      2.75 o 
   5   4   3        1.75        0.65      2.68 o 
   6   4   3       35.41       37.94      3.20 o 
   7   4   3       19.74       26.58      3.07 o 
   8   4   3       99.63       76.17      3.63 o 
   9   4   3      450.20      412.03     10.93 o 
  10   4   3      368.88      394.26      8.20 o 
  11   4   3       15.11       21.86      4.66 o 
  12   4   3       26.40       21.54      5.81 o 
  13   4   3       81.53       62.77      4.61 o 
  14   4   3        2.09       -1.70      5.17 o 
  15   4   3        2.35       -5.22      5.22 o 
  16   4   3       17.75       16.26      5.36 o 
  17   4   3        5.73        1.92      5.20 o 
  18   4   3        2.17       -5.10      7.32 o 
  19   4   3        0.94       -7.88      7.88 o 
  20   4   3        9.28       10.20      8.29 o 
  21   4   3        1.09       -7.96      7.96 o 
 -19   5   3       11.64        3.05     10.18 o 
 -18   5   3       17.68       18.04     10.21 o 
 -17   5   3       36.82       37.98      9.82 o 
 -16   5   3        6.26        9.54      9.12 o 
 -15   5   3       14.96       19.41      9.10 o 
 -14   5   3       86.26       88.69      9.96 o 
 -13   5   3        6.58       11.50      5.36 o 
 -12   5   3      193.70      178.92     12.09 o 
 -11   5   3        0.42        0.42      4.16 o 
 -10   5   3        5.09        6.93      4.10 o 
  -9   5   3       32.04       26.38      4.06 o 
  -8   5   3        3.66        2.18      4.17 o 
  -7   5   3        3.87        3.48      4.69 o 
  -6   5   3        1.19        5.96      4.72 o 
  -5   5   3       79.13       74.23      5.57 o 
  -4   5   3       92.18       88.75      5.49 o 
  -3   5   3        2.64        3.25      4.31 o 
  -2   5   3        0.09       -0.36      4.52 o 
  -1   5   3        0.14        3.15      3.87 o 
   0   5   3       70.78       56.00      4.33 o 
   1   5   3      171.78      155.85      5.22 o 
   2   5   3      147.71      134.48      4.99 o 
   3   5   3        8.42       11.75      3.69 o 
   4   5   3       14.50        4.01      5.90 o 
   5   5   3        2.74       -1.51      4.50 o 
   6   5   3        5.01        2.96      4.37 o 
   7   5   3      102.04      116.21      4.52 o 
   8   5   3       14.55       12.97      3.52 o 
   9   5   3       20.04       13.46      4.79 o 
  10   5   3      145.44      136.60     10.08 o 
  11   5   3       81.63       86.57      6.02 o 
  12   5   3       18.37       17.51     11.20 o 
  13   5   3        8.58        9.81      5.30 o 
  14   5   3       18.73       17.92      5.42 o 
  15   5   3       25.74       24.61      5.72 o 
  16   5   3        1.02       -2.59      4.44 o 
  17   5   3        3.81        4.46      5.12 o 
  18   5   3        4.59        2.08      5.27 o 
  19   5   3        1.02       -5.38     16.52 o 
 -17   6   3        2.90       25.55     10.08 o 
 -16   6   3        9.69       25.34     10.33 o 
 -15   6   3       31.12       30.55      9.77 o 
 -14   6   3        2.01        1.21      9.04 o 
 -13   6   3        1.34       -3.88      9.20 o 
 -12   6   3        1.87       -1.72      5.89 o 
 -11   6   3       23.62       32.16      6.14 o 
 -10   6   3        0.01        9.18      5.64 o 
  -9   6   3       39.86       47.97      6.44 o 
  -8   6   3        4.12        4.44      5.60 o 
  -7   6   3       26.23       12.50      5.47 o 
  -6   6   3       27.27       25.03      5.52 o 
  -5   6   3        0.82        3.53      6.48 o 
  -4   6   3        0.08        0.75      5.31 o 
  -3   6   3        6.05        2.83      7.89 o 
  -2   6   3       14.70       17.40      6.08 o 
  -1   6   3       60.20       69.91      6.39 o 
   0   6   3       96.43      109.64      5.63 o 
   1   6   3       27.02       15.17      6.07 o 
   2   6   3      117.44      112.68      5.53 o 
   3   6   3      160.30      180.86      6.16 o 
   4   6   3       67.42       65.25      5.94 o 
   5   6   3       99.61       89.52      6.26 o 
   6   6   3       20.18       15.88      5.38 o 
   7   6   3        0.74       -0.12      5.34 o 
   8   6   3        0.52        1.57      8.89 o 
   9   6   3       46.43       44.77      8.69 o 
  10   6   3       13.95       13.68      8.09 o 
  11   6   3       17.21       11.12      8.28 o 
  12   6   3       11.09       11.58      9.07 o 
  13   6   3        9.48       17.74      8.58 o 
  14   6   3       15.97       27.65      9.75 o 
  15   6   3        0.05       12.96      8.98 o 
  16   6   3        0.41        2.85     10.08 o 
 -13   7   3        5.34       30.19     11.19 o 
 -12   7   3       16.68       36.67     10.74 o 
 -11   7   3        9.67        2.56      9.38 o 
 -10   7   3        0.04       -8.73      9.56 o 
  -9   7   3        0.09       -1.99      5.91 o 
  -8   7   3        0.72        2.54      6.05 o 
  -7   7   3        1.32       10.95      5.99 o 
  -6   7   3        4.83        7.39      6.22 o 
  -5   7   3        4.43        3.75      5.86 o 
  -4   7   3        8.64        1.72      6.14 o 
  -3   7   3       18.30       13.04      6.43 o 
  -2   7   3       48.93       55.27     14.04 o 
  -1   7   3        4.42        3.38      6.11 o 
   0   7   3       72.20       67.23      7.65 o 
   1   7   3      156.27      154.48      8.76 o 
   2   7   3       82.89       93.79      9.90 o 
   3   7   3        2.36        3.48      5.76 o 
   4   7   3       13.21       18.81      9.66 o 
   5   7   3       14.81        9.13      8.05 o 
   6   7   3        0.31       -4.74      9.34 o 
   7   7   3        3.76       -1.79      9.87 o 
   8   7   3       10.78        0.17     10.00 o 
   9   7   3        9.05       15.59     10.64 o 
  10   7   3        2.95        6.66      9.95 o 
  11   7   3        0.77       13.33      9.66 o 
  12   7   3        0.25       -2.41      9.51 o 
  13   7   3        1.14        3.43      9.61 o 
  -7   8   3        0.70       -3.87     10.59 o 
  -6   8   3       12.68       -2.46     10.54 o 
  -5   8   3        0.08       -1.69      6.82 o 
  -4   8   3       31.11       37.42      7.14 o 
  -3   8   3       22.06       35.91      7.54 o 
  -2   8   3        5.58        4.90     11.17 o 
  -1   8   3       43.12       51.82      7.37 o 
   0   8   3        2.26        7.11      6.54 o 
   1   8   3       25.00       39.41      5.99 o 
   2   8   3        3.88       15.68      6.84 o 
   3   8   3        0.92       11.12     13.41 o 
   4   8   3        0.37        3.34     13.69 o 
   5   8   3        1.01        7.92     10.74 o 
   6   8   3        4.68       26.74     11.46 o 
   7   8   3        3.89       30.42     11.87 o 
 -23   0   4        0.18       -0.23      9.47 o 
 -22   0   4       10.34        0.80      8.96 o 
 -21   0   4       35.72       22.45      9.11 o 
 -20   0   4       18.06        7.44      8.67 o 
 -19   0   4       18.11       20.07      8.56 o 
 -18   0   4       20.34       24.27      8.30 o 
 -17   0   4      136.63      122.89      9.56 o 
 -16   0   4       98.45      102.98      8.91 o 
 -15   0   4       51.51       57.50      7.44 o 
 -14   0   4       13.83        8.04      6.30 o 
 -13   0   4      415.53      388.06     11.41 o 
 -12   0   4      219.35      192.52      8.58 o 
 -11   0   4      483.89      480.41     11.21 o 
 -10   0   4       54.74       57.13      6.41 o 
  -9   0   4      228.44      220.64      8.26 o 
  -8   0   4     1514.11     1505.73     16.98 o 
  -7   0   4     4130.56     4075.46     53.13 o 
  -6   0   4     1262.08     1083.25      9.26 o 
  -5   0   4        4.13        4.91      3.73 o 
  -4   0   4     1703.96     1598.41     15.07 o 
  -3   0   4       61.62       50.12      4.80 o 
  -2   0   4      280.09      268.32      7.37 o 
  -1   0   4     2422.96     2339.45     18.60 o 
   0   0   4      248.99      223.91      6.99 o 
   1   0   4      118.50      143.17      6.10 o 
   2   0   4      836.87      724.93     11.10 o 
   3   0   4      464.85      517.09      9.89 o 
   4   0   4        6.23        3.64      4.73 o 
   5   0   4      440.03      535.62     23.10 o 
   6   0   4      115.33      125.29      5.21 o 
   7   0   4      120.33      122.20     13.47 o 
   8   0   4      361.92      374.37     14.46 o 
   9   0   4     1580.30     1552.26     26.10 o 
  10   0   4      178.28      218.97      7.41 o 
  11   0   4        5.94       14.72      3.81 o 
  12   0   4      638.03      564.81     25.07 o 
  13   0   4        0.27        3.53      4.58 o 
  14   0   4      117.28      105.79      7.82 o 
  15   0   4      576.03      559.90     13.96 o 
  16   0   4      111.27      145.06      9.18 o 
  17   0   4       13.90       32.48      7.59 o 
  18   0   4       46.02       58.54      7.86 o 
  19   0   4       50.18       52.39      8.19 o 
  20   0   4      114.75      116.88      9.55 o 
  21   0   4       34.52       54.75      8.40 o 
  22   0   4        1.32       24.58      7.71 o 
  23   0   4        6.28       26.57      8.02 o 
 -23   1   4        0.92       11.58      7.02 o 
 -22   1   4        2.13       -3.42      6.64 o 
 -21   1   4        6.62       -6.26      6.26 o 
 -20   1   4      129.74      115.21      7.51 o 
 -19   1   4       69.77       70.81      6.65 o 
 -18   1   4        0.22        8.49      5.59 o 
 -17   1   4       29.40       24.55      5.61 o 
 -16   1   4        5.59        1.09      4.95 o 
 -15   1   4      114.76       96.82      5.88 o 
 -14   1   4      362.08      357.42      7.99 o 
 -13   1   4      577.21      530.71     10.34 o 
 -12   1   4       83.18       69.68      5.18 o 
 -11   1   4      421.38      367.62      5.48 o 
 -10   1   4       38.60       42.57      3.75 o 
  -9   1   4      196.10      168.83      3.79 o 
  -8   1   4     2577.59     2338.42     11.21 o 
  -7   1   4       81.16       72.35      3.10 o 
  -6   1   4      281.57      255.00      6.37 o 
  -5   1   4      266.52      295.16      5.51 o 
  -4   1   4       36.55       26.57      4.49 o 
  -3   1   4      269.56      284.79      5.42 o 
  -2   1   4     2577.89     2443.82     13.53 o 
  -1   1   4      721.28      740.25      5.63 o 
   0   1   4      318.37      242.00      2.97 o 
   1   1   4      383.34      342.80      6.01 o 
   2   1   4      283.00      301.74     10.35 o 
   3   1   4      611.79      579.31     11.70 o 
   4   1   4     2008.83     1779.01     56.33 o 
   5   1   4       40.42       30.24      2.04 o 
   6   1   4       99.31       97.70      3.04 o 
   7   1   4       30.06       33.56      2.96 o 
   8   1   4        9.00        6.22      2.42 o 
   9   1   4       59.66       55.46      2.79 o 
  10   1   4      110.95      117.28      3.53 o 
  11   1   4      635.83      635.79      9.14 o 
  12   1   4       69.66       70.12      3.24 o 
  13   1   4        0.69       11.82      3.51 o 
  14   1   4      347.66      381.89      8.78 o 
  15   1   4      421.81      446.35      9.12 o 
  16   1   4       70.15       65.76      5.53 o 
  17   1   4       18.75       31.47      5.30 o 
  18   1   4       50.85       71.99      5.89 o 
  19   1   4        4.61        8.57      4.98 o 
  20   1   4       10.44        2.23     12.19 o 
  21   1   4       15.91       28.02      6.83 o 
  22   1   4        1.71        6.19     17.46 o 
 -22   2   4        5.09        9.77     10.41 o 
 -21   2   4       13.44        9.62      9.84 o 
 -20   2   4       19.09       16.96      5.94 o 
 -19   2   4       44.08       49.80      6.31 o 
 -18   2   4       68.61       76.85      6.28 o 
 -17   2   4       21.19       23.53      5.19 o 
 -16   2   4        2.90        1.51      5.19 o 
 -15   2   4       36.39       26.27      5.00 o 
 -14   2   4       66.61       56.73      5.14 o 
 -13   2   4       25.37       24.85      3.46 o 
 -12   2   4        0.63        2.44      3.25 o 
 -11   2   4        0.02        4.16      2.94 o 
 -10   2   4      409.56      369.16      5.57 o 
  -9   2   4       95.28       82.77      2.72 o 
  -8   2   4       86.57       81.43      2.76 o 
  -7   2   4       51.89       47.19      2.45 o 
  -6   2   4       12.45        6.41      3.07 o 
  -5   2   4       59.60       86.68      3.86 o 
  -4   2   4      546.80      538.20     16.25 o 
  -3   2   4      389.72      343.53      5.28 o 
  -2   2   4       36.98       47.80      5.93 o 
  -1   2   4      100.33      105.48      3.70 o 
   0   2   4        7.99        7.95      2.80 o 
   1   2   4       21.54       21.35      3.05 o 
   2   2   4       68.71       55.58      2.66 o 
   3   2   4      732.02      758.13      5.53 o 
   4   2   4      161.60      141.76      3.08 o 
   5   2   4      842.30      870.52      7.27 o 
   6   2   4       13.64        8.00      2.25 o 
   7   2   4       15.11       11.90      2.32 o 
   8   2   4       73.29       87.26      3.10 o 
   9   2   4      143.54      162.72      4.83 o 
  10   2   4       23.78       27.19      2.73 o 
  11   2   4      326.35      307.77      4.80 o 
  12   2   4      146.93      125.61      4.61 o 
  13   2   4       37.93       40.51      5.18 o 
  14   2   4       80.87       96.73      4.49 o 
  15   2   4        1.31        3.23      3.62 o 
  16   2   4        0.12        6.64      4.43 o 
  17   2   4      117.56      130.85     13.05 o 
  18   2   4        0.14        2.34      4.81 o 
  19   2   4       11.18       14.54     13.87 o 
  20   2   4        0.00       10.18      8.35 o 
  21   2   4        1.50       19.59      8.37 o 
  22   2   4        6.08       35.87      8.39 o 
 -22   3   4        4.80       18.65     11.31 o 
 -21   3   4       13.94        6.87     10.32 o 
 -20   3   4        4.57       -1.74      9.33 o 
 -19   3   4        0.72       -7.08      8.83 o 
 -18   3   4        1.06       -5.24      8.30 o 
 -17   3   4        0.87        0.84      8.40 o 
 -16   3   4        0.54        3.63      8.04 o 
 -15   3   4        2.65        9.01      7.66 o 
 -14   3   4       37.55       48.03      5.10 o 
 -13   3   4       11.40       10.11      4.50 o 
 -12   3   4        0.68       -1.98      3.14 o 
 -11   3   4       73.99       61.33      3.70 o 
 -10   3   4      127.85      132.78      4.26 o 
  -9   3   4       13.93       12.84      2.89 o 
  -8   3   4        1.11        3.69      2.16 o 
  -7   3   4       90.29       69.90      2.82 o 
  -6   3   4       74.07       66.76      3.38 o 
  -5   3   4       81.50       96.43      3.13 o 
  -4   3   4        4.93        7.08      2.38 o 
  -3   3   4       29.11       35.48      2.58 o 
  -2   3   4        4.15        6.23      2.56 o 
  -1   3   4      109.91       93.17      4.06 o 
   0   3   4       16.40       17.27      8.82 o 
   1   3   4      429.67      422.69     10.57 o 
   2   3   4      332.43      324.16      4.90 o 
   3   3   4      970.70      941.56      9.81 o 
   4   3   4      372.22      382.73      5.52 o 
   5   3   4      151.27      145.26      6.49 o 
   6   3   4       64.17       60.43      3.40 o 
   7   3   4      365.55      377.11      5.99 o 
   8   3   4       46.33       46.40      3.51 o 
   9   3   4       10.08       10.54      4.65 o 
  10   3   4       34.68       41.84      3.05 o 
  11   3   4        8.68       14.68      3.49 o 
  12   3   4        1.69        6.73      4.69 o 
  13   3   4       33.91       30.51      5.36 o 
  14   3   4        4.70        6.30      5.08 o 
  15   3   4        0.61        1.93      6.31 o 
  16   3   4        2.92        6.48      5.95 o 
  17   3   4        8.14        7.36      7.57 o 
  18   3   4       44.42       36.61      8.66 o 
  19   3   4        3.62       10.16      8.21 o 
  20   3   4       34.42       34.59      9.04 o 
  21   3   4        9.14       22.81      8.22 o 
 -20   4   4        6.27        6.57     10.23 o 
 -19   4   4       32.43       17.66      9.52 o 
 -18   4   4        0.31       -5.89      9.61 o 
 -17   4   4       20.15        7.89      8.84 o 
 -16   4   4        0.03       10.02      8.76 o 
 -15   4   4      101.82       81.04     11.84 o 
 -14   4   4        5.84        5.84      4.92 o 
 -13   4   4       10.56        5.72      4.90 o 
 -12   4   4       25.24       31.26      6.68 o 
 -11   4   4       18.74       24.11      4.81 o 
 -10   4   4        3.25        2.81      4.49 o 
  -9   4   4       16.82       22.42      4.58 o 
  -8   4   4       14.19       16.36      3.63 o 
  -7   4   4       45.96       49.39      3.10 o 
  -6   4   4       33.57       39.55      3.04 o 
  -5   4   4       30.59       32.73      2.95 o 
  -4   4   4       21.14       18.39      2.62 o 
  -3   4   4        1.15        1.46      2.48 o 
  -2   4   4       50.83       61.91      3.01 o 
  -1   4   4       16.56       15.17      2.58 o 
   0   4   4       36.46       36.42      2.76 o 
   1   4   4       17.96       21.10      2.98 o 
   2   4   4        1.16        3.51      2.89 o 
   3   4   4       32.62       26.67      2.81 o 
   4   4   4       69.25       59.77      3.20 o 
   5   4   4       55.89       35.93      3.12 o 
   6   4   4       24.53       18.84      2.95 o 
   7   4   4      255.43      242.46      4.68 o 
   8   4   4       31.96       41.03      3.23 o 
   9   4   4       43.01       41.26      3.25 o 
  10   4   4       60.27       63.93      4.41 o 
  11   4   4        3.17        0.44      3.90 o 
  12   4   4      173.65      143.61      5.53 o 
  13   4   4        0.32        2.16      4.11 o 
  14   4   4        9.64        9.16      5.40 o 
  15   4   4        2.60        9.38      5.31 o 
  16   4   4        0.17        7.09      5.31 o 
  17   4   4        1.16       11.12      6.86 o 
  18   4   4        1.29       14.37      8.20 o 
  19   4   4        0.01       13.45      7.96 o 
  20   4   4        0.11       18.27      8.46 o 
 -18   5   4        9.38       26.30     10.47 o 
 -17   5   4        1.39        1.83      9.60 o 
 -16   5   4       22.81       22.83     14.08 o 
 -15   5   4       77.43       85.32      8.32 o 
 -14   5   4       23.37       12.92      5.71 o 
 -13   5   4        2.60        2.67      4.33 o 
 -12   5   4       48.30       46.48      6.30 o 
 -11   5   4       30.27       36.98      4.56 o 
 -10   5   4       20.17       20.35      4.28 o 
  -9   5   4       63.97       68.15      4.62 o 
  -8   5   4       49.80       49.57      4.31 o 
  -7   5   4       40.42       48.58     17.15 o 
  -6   5   4       47.66       40.50      4.01 o 
  -5   5   4       37.19       44.77      4.23 o 
  -4   5   4       89.02      108.07      4.71 o 
  -3   5   4       60.82       85.84      4.67 o 
  -2   5   4        7.82        6.03      3.91 o 
  -1   5   4       78.60       73.35      4.59 o 
   0   5   4      594.84      538.10      7.74 o 
   1   5   4       88.36       78.79      4.31 o 
   2   5   4      216.96      231.50      5.19 o 
   3   5   4      573.31      572.13     10.25 o 
   4   5   4      673.20      616.73     12.37 o 
   5   5   4        0.02       -2.34      4.03 o 
   6   5   4        8.37       12.05      3.31 o 
   7   5   4        3.65        5.18      3.23 o 
   8   5   4       75.51       63.38      6.65 o 
   9   5   4        1.59        2.27      4.07 o 
  10   5   4       32.73       24.20      4.35 o 
  11   5   4      198.46      172.12      8.66 o 
  12   5   4       14.37       13.32      4.89 o 
  13   5   4        2.91       -2.38      5.22 o 
  14   5   4       10.49        8.09      5.38 o 
  15   5   4       25.00       26.76      9.90 o 
  16   5   4        7.31        2.88      5.47 o 
  17   5   4        8.77       18.17      5.66 o 
  18   5   4        0.14       13.35      9.75 o 
 -16   6   4        1.25        5.28     10.10 o 
 -15   6   4        3.35        1.58      7.25 o 
 -14   6   4        2.00       -1.25      7.20 o 
 -13   6   4        0.05        6.08      8.21 o 
 -12   6   4        0.21       -4.28      5.46 o 
 -11   6   4       50.78       48.73      6.51 o 
 -10   6   4       37.47       40.53     12.68 o 
  -9   6   4       10.20       11.69      5.71 o 
  -8   6   4        0.03        1.48      5.47 o 
  -7   6   4       10.20       -0.42      5.43 o 
  -6   6   4        3.22        1.15      5.04 o 
  -5   6   4      122.79      113.75      8.13 o 
  -4   6   4      128.15      140.46      5.74 o 
  -3   6   4      133.09      134.00      5.61 o 
  -2   6   4        0.71       -0.74      4.23 o 
  -1   6   4       43.05       27.20      5.66 o 
   0   6   4       27.00       30.74      5.93 o 
   1   6   4        4.45       -0.37      5.55 o 
   2   6   4       16.25       22.13      4.76 o 
   3   6   4       27.28       16.38      5.53 o 
   4   6   4        3.36       -3.67      9.52 o 
   5   6   4        0.30        0.09      5.90 o 
   6   6   4        0.46       -4.76      4.98 o 
   7   6   4        0.01       -3.32      5.16 o 
   8   6   4       52.26       45.36      9.06 o 
   9   6   4       15.54       14.44      8.66 o 
  10   6   4        4.50        9.78      6.13 o 
  11   6   4        4.21       14.10      6.15 o 
  12   6   4        3.89        0.09      7.23 o 
  13   6   4        0.68       -7.91      9.14 o 
  14   6   4        0.73       -4.78      8.74 o 
  15   6   4        3.19       -6.40      8.82 o 
 -12   7   4       23.02       38.37      7.06 o 
 -11   7   4        8.93       15.86      6.67 o 
 -10   7   4       22.35       30.28     10.25 o 
  -9   7   4        3.98       -0.63      6.57 o 
  -8   7   4        1.72        0.20      6.19 o 
  -7   7   4        2.00        1.78      6.23 o 
  -6   7   4       39.99       36.18     12.36 o 
  -5   7   4       21.42        0.31      6.53 o 
  -4   7   4       14.52        7.02      6.52 o 
  -3   7   4       11.74        9.13      4.92 o 
  -2   7   4       11.12       26.91      8.64 o 
  -1   7   4        6.68        7.50      6.24 o 
   0   7   4       12.08        6.45     10.15 o 
   1   7   4        8.51       23.15      7.99 o 
   2   7   4        0.32        9.96      5.24 o 
   3   7   4        0.98        4.14      6.10 o 
   4   7   4        6.09        9.91      6.05 o 
   5   7   4        4.24       13.10      6.12 o 
   6   7   4        2.46       10.71      5.92 o 
   7   7   4       26.00       28.02     10.33 o 
   8   7   4        0.67       -6.65      9.67 o 
   9   7   4       21.65       23.35     10.21 o 
  10   7   4        0.23       -9.69      9.69 o 
  11   7   4        0.26        1.65     10.14 o 
  -4   8   4        0.03       11.08     13.96 o 
  -3   8   4        1.21        9.14     13.67 o 
  -2   8   4        0.16       -2.93      6.77 o 
  -1   8   4        0.22       -6.50      6.61 o 
   0   8   4        0.09       -3.83     10.94 o 
   1   8   4        3.63        8.23     23.34 o 
   2   8   4        1.33       -7.74      8.73 o 
   3   8   4        0.09       -2.64      9.09 o 
 -22   1   5       10.43       11.52      6.97 o 
 -21   1   5       12.56       19.09      6.64 o 
 -20   1   5        0.90       13.64      6.35 o 
 -19   1   5        8.81        7.77      5.79 o 
 -18   1   5       32.65       24.13      5.85 o 
 -17   1   5        0.05       -5.09      5.41 o 
 -16   1   5       86.55       84.52      6.31 o 
 -15   1   5       63.92       68.89      6.01 o 
 -14   1   5       84.49       77.83      5.87 o 
 -13   1   5      163.37      138.45     11.88 o 
 -12   1   5      463.41      462.31      9.66 o 
 -11   1   5        9.12       19.39      4.45 o 
 -10   1   5      629.39      584.17     15.27 o 
  -9   1   5        3.64       14.52      3.54 o 
  -8   1   5      265.39      256.74      4.86 o 
  -7   1   5        0.30       -1.82      3.23 o 
  -6   1   5       29.68       40.87      4.87 o 
  -5   1   5      182.98      195.39      6.95 o 
  -4   1   5      913.75      875.90     10.70 o 
  -3   1   5      480.67      527.37      7.62 o 
  -2   1   5        6.77       21.48      3.82 o 
  -1   1   5      363.59      389.64      6.96 o 
   0   1   5      379.96      437.58      7.19 o 
   1   1   5      587.53      565.63      7.97 o 
   2   1   5      131.96      173.42      5.37 o 
   3   1   5        7.53       29.06      4.14 o 
   4   1   5      332.17      327.25      9.46 o 
   5   1   5      511.37      463.66      6.17 o 
   6   1   5       14.99       14.37      2.99 o 
   7   1   5        0.11       12.42      5.07 o 
   8   1   5      344.80      365.96      5.10 o 
   9   1   5       54.73       86.98      7.46 o 
  10   1   5      206.02      183.86      4.52 o 
  11   1   5       76.82       99.04      4.60 o 
  12   1   5       61.30       67.32      3.49 o 
  13   1   5       64.43       60.38      3.54 o 
  14   1   5        4.26        5.23      3.48 o 
  15   1   5       77.92       77.04      7.00 o 
  16   1   5        1.80        2.05      5.68 o 
  17   1   5       29.91       26.36      6.89 o 
  18   1   5        5.19        4.31      5.46 o 
  19   1   5        4.73        6.30      8.92 o 
  20   1   5        4.97        7.61      4.54 o 
  21   1   5        1.93       -0.72      5.75 o 
 -21   2   5        6.10        5.92      9.74 o 
 -20   2   5       17.56       32.19      6.66 o 
 -19   2   5        8.98       24.62      6.15 o 
 -18   2   5       27.76       25.16     11.88 o 
 -17   2   5        6.20       -5.15      5.15 o 
 -16   2   5        0.44        9.97     12.41 o 
 -15   2   5        0.32       14.99      5.04 o 
 -14   2   5      120.83       95.61      5.89 o 
 -13   2   5        6.91       18.04      3.73 o 
 -12   2   5       26.27       20.13      3.33 o 
 -11   2   5      507.31      495.47      6.93 o 
 -10   2   5      117.85      119.92      4.32 o 
  -9   2   5      564.68      575.93      9.28 o 
  -8   2   5       16.35       13.09      2.86 o 
  -7   2   5      236.95      247.75      5.84 o 
  -6   2   5       26.24       36.10     12.02 o 
  -5   2   5       18.35       29.76      3.70 o 
  -4   2   5        0.22       -0.50      4.65 o 
  -3   2   5       50.11       39.49      3.12 o 
  -2   2   5      332.27      281.77      9.64 o 
  -1   2   5      346.33      389.04      9.88 o 
   0   2   5        9.16       18.40      5.55 o 
   1   2   5       24.96       33.94      4.15 o 
   2   2   5        0.05        1.97      4.37 o 
   3   2   5        6.10       10.02      3.84 o 
   4   2   5      172.16      153.21      5.44 o 
   5   2   5      211.17      220.69      5.25 o 
   6   2   5       38.41       56.56      4.05 o 
   7   2   5        1.69        2.88      3.11 o 
   8   2   5      154.97      193.95      9.21 o 
   9   2   5       73.59       69.12      5.09 o 
  10   2   5      445.50      422.78     12.53 o 
  11   2   5        3.89        4.65      2.87 o 
  12   2   5      242.38      227.37      4.77 o 
  13   2   5       10.41       19.24      5.59 o 
  14   2   5      188.18      150.42      5.40 o 
  15   2   5      134.23      121.13      5.19 o 
  16   2   5       26.14       15.74      4.76 o 
  17   2   5       85.91       72.65      5.77 o 
  18   2   5      112.47      114.03     10.48 o 
  19   2   5        3.99        3.02      4.87 o 
  20   2   5        0.00       -2.97      7.40 o 
  21   2   5        1.15       -7.57      7.57 o 
 -20   3   5        5.38       16.28      9.66 o 
 -19   3   5        1.94       11.81      9.43 o 
 -18   3   5       95.69      101.94     10.92 o 
 -17   3   5       73.20       71.83      9.57 o 
 -16   3   5       45.96       44.68      8.99 o 
 -15   3   5        0.02       -2.51      7.78 o 
 -14   3   5       20.36       19.00      4.77 o 
 -13   3   5       13.25       23.59      4.92 o 
 -12   3   5       20.55       22.01      3.54 o 
 -11   3   5       47.73       47.99      3.68 o 
 -10   3   5      132.83      136.32      7.49 o 
  -9   3   5       12.10       17.67      3.38 o 
  -8   3   5       33.40       38.05      3.52 o 
  -7   3   5        1.27        4.43      2.96 o 
  -6   3   5        3.24       11.09      3.18 o 
  -5   3   5      411.92      415.16      5.11 o 
  -4   3   5      154.42      145.82      4.09 o 
  -3   3   5       31.60       54.23      5.67 o 
  -2   3   5       58.52       54.86      5.06 o 
  -1   3   5      245.94      240.00      5.55 o 
   0   3   5        5.40       11.18      6.00 o 
   1   3   5      374.83      300.54     10.36 o 
   2   3   5      656.74      644.42     13.74 o 
   3   3   5        8.08        7.04      6.91 o 
   4   3   5       39.91       49.67      7.57 o 
   5   3   5      357.36      340.47      8.41 o 
   6   3   5      112.04      107.77      5.65 o 
   7   3   5       30.68       37.98      5.04 o 
   8   3   5      169.91      148.11      6.37 o 
   9   3   5       30.50       38.74      5.15 o 
  10   3   5       14.45       15.94      5.74 o 
  11   3   5        5.57       13.09      5.25 o 
  12   3   5       62.63       51.61      5.78 o 
  13   3   5       99.58      110.64      6.68 o 
  14   3   5       53.87       56.10      9.92 o 
  15   3   5       14.59       24.57      5.63 o 
  16   3   5        0.19        2.85      5.55 o 
  17   3   5        0.03       -0.90      5.44 o 
  18   3   5       54.52       50.65      9.36 o 
  19   3   5       54.29       54.76      9.29 o 
  20   3   5        4.32       -2.24      7.64 o 
 -19   4   5        1.26       -0.89      9.42 o 
 -18   4   5       68.51       59.54     10.69 o 
 -17   4   5       13.07       25.48      9.52 o 
 -16   4   5       26.33       32.99      9.38 o 
 -15   4   5        0.56        1.59      5.38 o 
 -14   4   5       63.11       64.98      6.06 o 
 -13   4   5        3.74        1.62      5.14 o 
 -12   4   5       67.71       65.83      5.73 o 
 -11   4   5       30.45       18.27      5.07 o 
 -10   4   5       16.01       24.75      5.13 o 
  -9   4   5        0.23        2.88      3.78 o 
  -8   4   5        8.92       11.57      3.61 o 
  -7   4   5      114.72       99.33      8.64 o 
  -6   4   5      332.06      314.24      5.11 o 
  -5   4   5      124.39       96.27      3.66 o 
  -4   4   5        0.00        9.59      2.96 o 
  -3   4   5      282.53      287.12      6.51 o 
  -2   4   5        8.05       39.32      5.86 o 
  -1   4   5      151.12      162.66      6.38 o 
   0   4   5      236.91      227.09      9.14 o 
   1   4   5      987.58      885.72     11.64 o 
   2   4   5      222.03      224.53      7.24 o 
   3   4   5       94.42      116.53      9.05 o 
   4   4   5        0.50        9.23      7.88 o 
   5   4   5      550.15      477.74      9.50 o 
   6   4   5      291.23      303.76      7.94 o 
   7   4   5        8.71       15.90      5.86 o 
   8   4   5       66.59       62.83      8.84 o 
   9   4   5       66.03       71.66      5.95 o 
  10   4   5        1.52        5.41      4.74 o 
  11   4   5        0.06        8.10      5.28 o 
  12   4   5       53.66       53.54     11.66 o 
  13   4   5       63.22       52.82      7.79 o 
  14   4   5       15.55       19.00      5.82 o 
  15   4   5       14.09       14.15      5.62 o 
  16   4   5       22.49       23.44      6.78 o 
  17   4   5       13.91       20.05      6.06 o 
  18   4   5        5.61        0.85      8.36 o 
 -17   5   5        5.44        3.65      9.74 o 
 -16   5   5       50.50       43.83      6.63 o 
 -15   5   5        7.89        9.79      5.97 o 
 -14   5   5        7.22        9.09      8.12 o 
 -13   5   5       57.87       53.20      5.12 o 
 -12   5   5       11.28        8.38      4.68 o 
 -11   5   5       46.59       35.73      4.76 o 
 -10   5   5       10.31        0.49      4.20 o 
  -9   5   5        1.02        2.45      4.38 o 
  -8   5   5       11.59       11.48      3.97 o 
  -7   5   5       23.67       29.29      6.61 o 
  -6   5   5        1.73        8.73      8.18 o 
  -5   5   5       34.92       36.08      4.33 o 
  -4   5   5       30.45       32.10      4.07 o 
  -3   5   5       17.62       14.05      4.20 o 
  -2   5   5        0.63        1.04      4.93 o 
  -1   5   5        2.41        2.17      3.84 o 
   0   5   5       12.57        8.36      5.16 o 
   1   5   5       19.08       13.40      4.90 o 
   2   5   5       71.46       68.66      4.79 o 
   3   5   5        0.61        1.97      4.13 o 
   4   5   5      105.96      115.14      6.34 o 
   5   5   5       26.49       18.73      5.41 o 
   6   5   5      221.86      201.63      5.73 o 
   7   5   5       56.56       49.32      4.31 o 
   8   5   5       66.15       71.43      4.61 o 
   9   5   5       17.12       12.80      6.64 o 
  10   5   5        2.21        1.84     11.36 o 
  11   5   5        2.52        6.90      5.15 o 
  12   5   5        0.34       17.57      5.48 o 
  13   5   5        0.81       17.20      5.70 o 
  14   5   5        1.79       17.88      5.89 o 
  15   5   5        1.22       12.09      5.80 o 
  16   5   5        0.07        4.63      5.76 o 
 -14   6   5        0.01        1.26      8.03 o 
 -13   6   5        1.05       -6.03      6.03 o 
 -12   6   5       24.18       17.35      6.11 o 
 -11   6   5        8.85       11.42      6.26 o 
 -10   6   5        0.09       10.67      5.85 o 
  -9   6   5        5.59       15.19      5.93 o 
  -8   6   5        0.77        2.75      5.55 o 
  -7   6   5        0.24       -1.40      5.20 o 
  -6   6   5        0.01        8.84     10.78 o 
  -5   6   5        4.20        5.29      7.54 o 
  -4   6   5       42.77       46.44      8.36 o 
  -3   6   5        0.17        1.70      4.49 o 
  -2   6   5        0.63        5.79      4.39 o 
  -1   6   5        3.07       11.08      5.70 o 
   0   6   5       77.57       77.48      6.44 o 
   1   6   5       11.57       13.77      8.65 o 
   2   6   5      114.50      113.91      8.11 o 
   3   6   5       54.27       54.12      5.23 o 
   4   6   5       49.77       39.10      6.02 o 
   5   6   5       90.19       89.82      8.46 o 
   6   6   5        5.97        9.27      5.64 o 
   7   6   5       21.05       26.27     11.52 o 
   8   6   5        0.05        6.21      8.40 o 
   9   6   5        5.38        6.81      8.45 o 
  10   6   5        0.42        0.38      9.49 o 
  11   6   5        0.04       -3.23      8.79 o 
  12   6   5        0.67        5.24      9.61 o 
  13   6   5        4.78       17.93      9.96 o 
  -9   7   5       13.91        5.38      6.73 o 
  -8   7   5        6.98       16.61     11.20 o 
  -7   7   5        1.76        9.27      8.14 o 
  -6   7   5       30.13       32.29      6.92 o 
  -5   7   5        0.00        0.09      9.20 o 
  -4   7   5       20.11       14.40     10.40 o 
  -3   7   5       27.91       35.85      5.38 o 
  -2   7   5       13.32       15.73      5.96 o 
  -1   7   5       27.19       26.19      6.21 o 
   0   7   5        1.14       -2.99      5.92 o 
   1   7   5        6.67        7.85      6.04 o 
   2   7   5       12.50        8.72      6.15 o 
   3   7   5        0.00       -3.89      7.43 o 
   4   7   5       10.35        3.29      6.38 o 
   5   7   5       32.53       26.68      6.44 o 
   6   7   5       13.67       13.01      6.05 o 
   7   7   5        6.07       -5.63      9.43 o 
   8   7   5        0.43       -4.75     10.02 o 
   9   7   5        3.84        4.93      9.07 o 
 -21   0   6       52.98       81.04     11.14 o 
 -20   0   6        1.04       -1.67      8.96 o 
 -19   0   6        0.26       -8.62      8.62 o 
 -18   0   6       15.75       27.33      8.49 o 
 -17   0   6       41.53       57.95      9.29 o 
 -16   0   6       17.35       13.01      7.54 o 
 -15   0   6       56.33       50.86      8.38 o 
 -14   0   6       44.53       61.71      8.14 o 
 -13   0   6      277.93      287.01     11.41 o 
 -12   0   6       68.66       70.44      8.11 o 
 -11   0   6      846.81      861.28     16.99 o 
 -10   0   6      665.44      616.68     13.97 o 
  -9   0   6      192.94      205.58      6.08 o 
  -8   0   6      162.86      178.52      5.84 o 
  -7   0   6       95.54      161.34      7.58 o 
  -6   0   6       38.93       37.15      5.44 o 
  -5   0   6       19.70       57.06      6.02 o 
  -4   0   6       69.35       76.90      6.30 o 
  -3   0   6      389.90      455.15     11.05 o 
  -2   0   6     2270.49     2246.02     22.65 o 
  -1   0   6      157.18      211.43      8.88 o 
   0   0   6      779.45      836.20     14.55 o 
   1   0   6       83.87      383.02     10.92 o 
   2   0   6      300.51      326.11     10.05 o 
   3   0   6      262.99      285.73      9.69 o 
   4   0   6      308.74      298.41      9.96 o 
   5   0   6       16.98       15.89      6.04 o 
   6   0   6      573.16      537.99     12.63 o 
   7   0   6       72.28       93.43      7.33 o 
   8   0   6        0.08       20.42      6.07 o 
   9   0   6       15.86       88.10     13.82 o 
  10   0   6      214.30      350.39     18.19 o 
  11   0   6       39.78       37.14      6.00 o 
  12   0   6      342.70      299.50      7.85 o 
  13   0   6      149.76      137.27      6.23 o 
  14   0   6       94.04       77.68      5.58 o 
  15   0   6       17.11        8.86      6.79 o 
  16   0   6       80.59       78.94      8.47 o 
  17   0   6       37.50       50.64      8.07 o 
  18   0   6       17.73       19.07      6.21 o 
  19   0   6       84.73      104.76      9.62 o 
  20   0   6       40.47       81.58      8.92 o 
 -21   1   6        0.57        6.19      6.63 o 
 -20   1   6       12.35       -5.96      6.59 o 
 -19   1   6       28.77       10.43      6.07 o 
 -18   1   6       16.91       26.75      6.15 o 
 -17   1   6       13.44       10.42      5.65 o 
 -16   1   6       15.76       16.87      5.82 o 
 -15   1   6      157.24      131.11     12.62 o 
 -14   1   6       12.65       21.42      5.06 o 
 -13   1   6       50.92       47.49      9.52 o 
 -12   1   6      356.33      463.30      9.32 o 
 -11   1   6      152.92      166.78      8.58 o 
 -10   1   6        9.65       30.57      4.84 o 
  -9   1   6        6.09       13.34      3.37 o 
  -8   1   6      289.81      284.25      8.42 o 
  -7   1   6       65.81       56.31      4.49 o 
  -6   1   6      115.63      133.64      7.12 o 
  -5   1   6        7.91       44.58      4.14 o 
  -4   1   6       32.42       30.50      4.06 o 
  -3   1   6      189.46      168.92      5.66 o 
  -2   1   6      234.49      245.33      6.45 o 
  -1   1   6      552.65      545.05     14.78 o 
   0   1   6      107.12      141.69      5.48 o 
   1   1   6      175.53      209.93      6.18 o 
   2   1   6       39.02       55.34      4.68 o 
   3   1   6       18.49       16.50      4.07 o 
   4   1   6      256.27      250.78      7.08 o 
   5   1   6      291.41      280.89      6.97 o 
   6   1   6        6.69       14.85      4.22 o 
   7   1   6        0.03       30.24      3.67 o 
   8   1   6       77.21       70.30      4.16 o 
   9   1   6      183.39      181.72      5.25 o 
  10   1   6      153.23      162.54      4.50 o 
  11   1   6     1280.36     1246.42     15.92 o 
  12   1   6       17.90       21.82      3.35 o 
  13   1   6      107.33       87.09      3.95 o 
  14   1   6        0.15       12.38      3.83 o 
  15   1   6        2.15        2.10      3.94 o 
  16   1   6        1.42        5.65      4.68 o 
  17   1   6       18.49       23.08     15.62 o 
  18   1   6        4.59        2.90     15.27 o 
  19   1   6        0.27        5.82     21.58 o 
  20   1   6        4.70        3.52      9.88 o 
 -20   2   6        9.19        5.58      6.46 o 
 -19   2   6        8.00       -5.92      7.57 o 
 -18   2   6        0.37       -0.56      6.97 o 
 -17   2   6       44.65       49.66      7.04 o 
 -16   2   6       23.01       21.49      8.82 o 
 -15   2   6        1.50        0.54      4.97 o 
 -14   2   6       51.50       42.09      5.27 o 
 -13   2   6       38.20       36.14      5.14 o 
 -12   2   6       47.03       45.92      4.10 o 
 -11   2   6        2.77       25.47      3.82 o 
 -10   2   6       17.73       35.62      4.62 o 
  -9   2   6       44.97       60.53      4.98 o 
  -8   2   6      124.84      154.50      4.68 o 
  -7   2   6       59.72       51.91      4.45 o 
  -6   2   6       51.49       54.56      4.54 o 
  -5   2   6      105.08      128.06      5.36 o 
  -4   2   6      120.95      139.34      7.71 o 
  -3   2   6       10.32       10.99      5.42 o 
  -2   2   6        0.21        4.60      5.64 o 
  -1   2   6       44.32       32.10      6.13 o 
   0   2   6       30.95       34.38      4.30 o 
   1   2   6       33.74       25.02      5.25 o 
   2   2   6        7.55        8.24      4.19 o 
   3   2   6      252.55      259.05      6.98 o 
   4   2   6      222.29      223.03      6.69 o 
   5   2   6      132.28      140.82      5.95 o 
   6   2   6       34.23       43.60      4.72 o 
   7   2   6      344.39      319.49      6.27 o 
   8   2   6       76.14       68.75      4.28 o 
   9   2   6      250.89      216.76      8.64 o 
  10   2   6      132.19      149.08      6.55 o 
  11   2   6        5.56        3.40      4.45 o 
  12   2   6       10.60        8.33      3.71 o 
  13   2   6       31.31       26.56      3.99 o 
  14   2   6        0.55        3.27      3.70 o 
  15   2   6       35.89       44.39      4.40 o 
  16   2   6       73.87       91.78      5.02 o 
  17   2   6        2.15       14.29      4.78 o 
  18   2   6        4.57        7.16      9.31 o 
  19   2   6       11.41       20.74      7.82 o 
 -19   3   6       20.85       23.81     10.51 o 
 -18   3   6        6.34        1.58      9.29 o 
 -17   3   6        0.52       -8.28      8.28 o 
 -16   3   6        1.41        1.47      8.45 o 
 -15   3   6       30.67       30.46      8.68 o 
 -14   3   6        0.04       11.35      7.95 o 
 -13   3   6       24.99       16.43      5.21 o 
 -12   3   6        2.77        8.65      3.53 o 
 -11   3   6       11.46       16.14      3.63 o 
 -10   3   6        0.36        4.00      3.37 o 
  -9   3   6       17.06       17.65      3.56 o 
  -8   3   6      125.99      139.73      4.85 o 
  -7   3   6        3.20       16.11      3.57 o 
  -6   3   6      143.86      118.51      5.34 o 
  -5   3   6       55.27       53.93      4.69 o 
  -4   3   6       52.33      107.91      9.53 o 
  -3   3   6       56.22       62.87      6.90 o 
  -2   3   6      434.33      442.63     11.79 o 
  -1   3   6        9.52       19.46      6.73 o 
   0   3   6       95.10       74.51      8.03 o 
   1   3   6       79.40      110.04      8.84 o 
   2   3   6       24.70       24.09      7.30 o 
   3   3   6      417.55      398.00     12.90 o 
   4   3   6      110.52      102.46      8.90 o 
   5   3   6        2.75        5.65      7.99 o 
   6   3   6       76.05       64.12      8.57 o 
   7   3   6       98.54      100.27      6.10 o 
   8   3   6       28.33       30.36      6.06 o 
   9   3   6       59.15       49.41      7.30 o 
  10   3   6       11.57        6.45      4.93 o 
  11   3   6      126.45       94.51      7.11 o 
  12   3   6        6.01        1.63      5.12 o 
  13   3   6       17.00        7.71      5.52 o 
  14   3   6       26.62       28.04      5.93 o 
  15   3   6        4.54        0.96      5.61 o 
  16   3   6        1.02        8.87      5.71 o 
  17   3   6       11.47       18.54      5.96 o 
  18   3   6        4.85       39.26      8.62 o 
 -17   4   6        6.31        6.42      9.00 o 
 -16   4   6       39.29       37.97      9.75 o 
 -15   4   6        2.19       -8.18      8.18 o 
 -14   4   6       34.17       34.41      5.69 o 
 -13   4   6        2.76        6.63      5.92 o 
 -12   4   6        2.30        3.37      5.20 o 
 -11   4   6       24.33       28.82      5.49 o 
 -10   4   6       25.52       31.83      5.40 o 
  -9   4   6        0.90       10.72      5.18 o 
  -8   4   6       14.67       14.35      4.54 o 
  -7   4   6       63.61       57.56      5.35 o 
  -6   4   6       14.65       23.96      3.68 o 
  -5   4   6       14.71       15.16      3.76 o 
  -4   4   6      140.31      176.60      5.24 o 
  -3   4   6       18.13       20.36      3.86 o 
  -2   4   6       57.14       85.56      4.54 o 
  -1   4   6       40.19       34.00      7.54 o 
   0   4   6       52.70       60.11      8.14 o 
   1   4   6      270.86      235.11     11.21 o 
   2   4   6        9.52       20.55      8.13 o 
   3   4   6      425.34      440.16     13.90 o 
   4   4   6        3.63        4.93      8.32 o 
   5   4   6       10.81       11.22      7.93 o 
   6   4   6        0.64        6.67      8.18 o 
   7   4   6       39.55       28.82      7.98 o 
   8   4   6       41.82       41.44      6.04 o 
   9   4   6        2.08        6.41      5.16 o 
  10   4   6       29.15       23.30      5.67 o 
  11   4   6        1.19        1.09      5.14 o 
  12   4   6        9.08        5.15      5.41 o 
  13   4   6       15.36       17.13     13.51 o 
  14   4   6        0.59       -0.48      5.51 o 
  15   4   6        0.49        1.68      5.36 o 
  16   4   6       26.05       25.22     10.86 o 
  17   4   6        0.07       11.57     11.19 o 
 -15   5   6       63.61       60.75      5.77 o 
 -14   5   6        3.77       16.47      6.43 o 
 -13   5   6        4.59        8.14      4.69 o 
 -12   5   6        0.56       -3.95      5.35 o 
 -11   5   6        2.30        7.86      7.84 o 
 -10   5   6        9.05       18.68      9.07 o 
  -9   5   6       56.52       63.47      8.18 o 
  -8   5   6        0.04        9.86      6.49 o 
  -7   5   6       31.61       18.71      7.32 o 
  -6   5   6        2.49        1.86      7.56 o 
  -5   5   6       60.41       41.60      5.57 o 
  -4   5   6       10.52        5.68      5.11 o 
  -3   5   6       85.24       96.41      8.39 o 
  -2   5   6       86.84       97.92      6.91 o 
  -1   5   6        1.18        6.53      5.12 o 
   0   5   6       26.28       19.32      5.46 o 
   1   5   6       52.83       66.95      6.29 o 
   2   5   6       16.43       20.60      5.95 o 
   3   5   6       21.45       17.86      5.52 o 
   4   5   6       30.27       40.94      6.08 o 
   5   5   6       20.05       10.94      5.52 o 
   6   5   6        2.66        5.60      5.32 o 
   7   5   6       27.88       14.76      5.60 o 
   8   5   6        4.34       11.34      4.11 o 
   9   5   6        9.00       17.71      4.26 o 
  10   5   6       14.35       26.23      5.51 o 
  11   5   6        1.37        1.96      5.06 o 
  12   5   6        6.44        8.02      5.40 o 
  13   5   6        0.06       -5.36      5.48 o 
  14   5   6        1.36        0.89      5.43 o 
 -12   6   6        3.19        6.65      8.44 o 
 -11   6   6       15.09       22.54      9.24 o 
 -10   6   6       11.68        8.35      8.48 o 
  -9   6   6       23.81       12.25      7.94 o 
  -8   6   6        2.17       -4.82      8.52 o 
  -7   6   6       32.48       29.42      8.99 o 
  -6   6   6        8.70        3.68      7.66 o 
  -5   6   6       25.00       39.20      8.47 o 
  -4   6   6      133.89      151.92      7.66 o 
  -3   6   6        7.06       19.10      5.74 o 
  -2   6   6        2.58       10.16      5.66 o 
  -1   6   6        6.47        3.24      5.79 o 
   0   6   6        5.52        7.79      5.94 o 
   1   6   6        7.16       14.58      5.86 o 
   2   6   6       87.24       85.51      7.13 o 
   3   6   6       47.05       58.04      6.56 o 
   4   6   6        1.24        9.88      5.99 o 
   5   6   6        1.99        5.46      5.77 o 
   6   6   6        6.77        6.06      7.15 o 
   7   6   6        8.31        9.00      7.38 o 
   8   6   6        6.74       13.30      9.74 o 
   9   6   6       26.32       38.10      9.70 o 
  10   6   6        1.61        3.92      9.76 o 
  11   6   6        2.05        5.36      9.71 o 
  -6   7   6       19.18       23.96      9.53 o 
  -5   7   6        5.99       12.32      9.69 o 
  -4   7   6       11.10       12.89      8.99 o 
  -3   7   6        1.96       -4.97      6.16 o 
  -2   7   6        0.22       -4.11      6.19 o 
  -1   7   6        4.55        4.48      6.17 o 
   0   7   6       27.48       22.98      6.69 o 
   1   7   6        5.23        4.29      6.24 o 
   2   7   6        4.79        5.68      6.29 o 
   3   7   6       10.35       13.37      6.69 o 
   4   7   6       18.31       25.28      8.49 o 
   5   7   6        0.34        3.84      6.77 o 
 -19   1   7        1.40        9.34      8.79 o 
 -18   1   7        0.34        8.71      6.54 o 
 -17   1   7       38.94       36.39     12.01 o 
 -16   1   7        8.41        6.43      5.77 o 
 -15   1   7       49.28       40.41      5.99 o 
 -14   1   7        0.61        7.64      5.41 o 
 -13   1   7       13.85       15.88      5.25 o 
 -12   1   7       41.41       42.73      8.91 o 
 -11   1   7      106.90      112.89      6.37 o 
 -10   1   7       38.80       35.56      5.26 o 
  -9   1   7      121.57      150.86      8.08 o 
  -8   1   7       22.20       32.07      3.98 o 
  -7   1   7       64.27       94.77      5.51 o 
  -6   1   7       46.19       58.46      6.67 o 
  -5   1   7       43.61       30.61      4.39 o 
  -4   1   7        0.36       21.28      4.39 o 
  -3   1   7      208.12      208.79      7.04 o 
  -2   1   7       35.41       31.64      4.64 o 
  -1   1   7        6.84        1.57      4.15 o 
   0   1   7        2.83        2.37      4.28 o 
   1   1   7       87.33       84.63      5.42 o 
   2   1   7        4.57       30.70      4.95 o 
   3   1   7      192.80      190.78     15.08 o 
   4   1   7        0.12       -0.15      4.50 o 
   5   1   7       74.55       69.21      5.94 o 
   6   1   7      312.59      298.52      7.96 o 
   7   1   7       49.21       52.11      5.38 o 
   8   1   7      226.12      215.12     13.05 o 
   9   1   7       35.89       38.07     10.49 o 
  10   1   7       78.89       85.54      4.75 o 
  11   1   7        0.22        2.70      4.91 o 
  12   1   7       75.67       77.34      4.68 o 
  13   1   7       79.01       78.56      6.36 o 
  14   1   7        0.18        6.41      5.17 o 
  15   1   7        6.71        4.20      4.05 o 
  16   1   7        0.66        6.51      7.69 o 
  17   1   7        7.38       13.99     31.27 o 
  18   1   7        1.66        9.26     23.44 o 
 -18   2   7       52.35       59.37      7.75 o 
 -17   2   7        3.03       25.35      9.72 o 
 -16   2   7       12.08       14.13      6.02 o 
 -15   2   7        9.16        1.92      6.96 o 
 -14   2   7      134.04      126.56      6.79 o 
 -13   2   7       23.71       31.32      5.39 o 
 -12   2   7        0.02       -1.65      5.05 o 
 -11   2   7      232.73      219.28      7.54 o 
 -10   2   7       16.57       14.07      5.87 o 
  -9   2   7      239.23      255.56     14.19 o 
  -8   2   7      250.58      344.96     16.12 o 
  -7   2   7       13.21       31.67      5.15 o 
  -6   2   7        0.71      140.13     16.67 o 
  -5   2   7       96.56       96.40      7.71 o 
  -4   2   7      129.87      116.34      8.30 o 
  -3   2   7       58.12       74.06      7.62 o 
  -2   2   7      238.16      260.05     10.61 o 
  -1   2   7      144.90      151.30      8.98 o 
   0   2   7       31.70       53.66      5.19 o 
   1   2   7        7.28       34.41      5.07 o 
   2   2   7      276.07      236.67      7.33 o 
   3   2   7       10.78       25.11      6.91 o 
   4   2   7      132.49      147.03      9.19 o 
   5   2   7     1157.72     1124.17     13.59 o 
   6   2   7       99.16      122.01      7.75 o 
   7   2   7      594.38      578.41     10.38 o 
   8   2   7      121.70      141.82      7.87 o 
   9   2   7        4.56        4.01      4.79 o 
  10   2   7       69.95       77.14      5.78 o 
  11   2   7        0.69        0.10      4.24 o 
  12   2   7       41.57       40.24      4.46 o 
  13   2   7       16.15       29.69      5.38 o 
  14   2   7        4.11       -2.13      5.18 o 
  15   2   7        9.26        0.86      5.24 o 
  16   2   7        5.26        0.09      5.25 o 
  17   2   7        9.77        5.52      4.80 o 
 -17   3   7       14.83        7.25      9.58 o 
 -16   3   7       36.88       39.72      9.82 o 
 -15   3   7       24.76       20.47      8.74 o 
 -14   3   7        0.00       -8.35      8.35 o 
 -13   3   7        1.66        3.76      5.26 o 
 -12   3   7       19.96       32.18      4.13 o 
 -11   3   7       43.34       50.41      4.37 o 
 -10   3   7       51.32       54.52      4.96 o 
  -9   3   7       63.51       66.35      4.51 o 
  -8   3   7       21.32       21.69      5.38 o 
  -7   3   7        6.12       11.85      4.61 o 
  -6   3   7       33.50       21.16      4.74 o 
  -5   3   7       17.48       49.51      5.25 o 
  -4   3   7       67.76       78.56      5.41 o 
  -3   3   7      494.91      429.77     12.73 o 
  -2   3   7        3.07        4.77      6.54 o 
  -1   3   7      334.36      346.51     11.93 o 
   0   3   7        0.94       37.72      7.54 o 
   1   3   7       13.27       14.58      7.17 o 
   2   3   7       58.86      107.48      8.87 o 
   3   3   7        1.15       19.45      7.71 o 
   4   3   7      284.20      247.70     11.42 o 
   5   3   7        2.34       10.54      7.84 o 
   6   3   7        1.11        3.09      7.44 o 
   7   3   7       41.28       31.76      7.93 o 
   8   3   7        7.55       12.97      7.64 o 
   9   3   7       32.39       33.65      8.20 o 
  10   3   7       51.83       49.84      6.60 o 
  11   3   7       10.13       13.41      5.36 o 
  12   3   7       12.85       21.12      8.67 o 
  13   3   7        0.13        6.94      5.23 o 
  14   3   7        0.02        0.15      6.83 o 
  15   3   7        0.08        6.38      7.78 o 
  16   3   7        0.28       12.13      8.30 o 
 -15   4   7        2.13        6.48      9.07 o 
 -14   4   7       23.59       32.43      6.63 o 
 -13   4   7       10.01       19.72      6.11 o 
 -12   4   7       36.95       34.82      6.40 o 
 -11   4   7       12.36       12.10      5.67 o 
 -10   4   7        3.44        3.05      5.07 o 
  -9   4   7       24.78       19.77      5.17 o 
  -8   4   7        0.47        6.28      4.84 o 
  -7   4   7       33.26       39.35      5.51 o 
  -6   4   7        8.79       12.88      3.82 o 
  -5   4   7       10.02        6.13      3.67 o 
  -4   4   7       29.59       39.66      5.73 o 
  -3   4   7        1.16        0.24      3.77 o 
  -2   4   7       67.17       84.01      5.88 o 
  -1   4   7       35.55       48.54      7.78 o 
   0   4   7       23.86       26.77      8.05 o 
   1   4   7       88.65       88.87      9.95 o 
   2   4   7        3.20       -0.20      8.26 o 
   3   4   7      177.27      192.57     11.39 o 
   4   4   7        4.43        0.21      8.11 o 
   5   4   7        0.58       -0.17      8.49 o 
   6   4   7        0.36       -3.26      7.93 o 
   7   4   7       28.86       16.51      8.28 o 
   8   4   7       28.12       25.67      8.64 o 
   9   4   7        7.19        8.97      8.59 o 
  10   4   7       31.88       30.06      5.81 o 
  11   4   7       24.00       24.89     12.60 o 
  12   4   7        1.30        6.11      5.86 o 
  13   4   7        0.69        7.02      5.75 o 
  14   4   7        0.67        4.71      5.39 o 
 -13   5   7        3.97       10.01     14.05 o 
 -12   5   7        2.94        9.47      7.11 o 
 -11   5   7        0.17        2.85      6.21 o 
 -10   5   7        5.59        5.81     13.66 o 
  -9   5   7        0.58        7.13      5.71 o 
  -8   5   7       49.92       46.19      9.22 o 
  -7   5   7       33.86       36.24      9.31 o 
  -6   5   7        0.82        3.06      6.90 o 
  -5   5   7        7.77       10.57      8.95 o 
  -4   5   7       10.17       13.20      5.61 o 
  -3   5   7        0.65       -4.04      5.63 o 
  -2   5   7        9.41       10.57      5.59 o 
  -1   5   7       19.80       14.41      6.47 o 
   0   5   7        7.37       10.07      5.72 o 
   1   5   7        0.57       -1.87      5.64 o 
   2   5   7        0.84        0.30      5.88 o 
   3   5   7       72.36       63.97      9.78 o 
   4   5   7        7.09        5.66      5.98 o 
   5   5   7        9.59       11.30      6.02 o 
   6   5   7       69.02       59.88      8.46 o 
   7   5   7        0.39        5.41      5.77 o 
   8   5   7       42.07       34.51      7.81 o 
   9   5   7       13.04       15.08      7.01 o 
  10   5   7        3.66       -5.25      5.25 o 
  11   5   7        0.02       -1.87      5.39 o 
  12   5   7       24.85       42.08     18.40 o 
  -8   6   7        8.80        2.65      8.98 o 
  -7   6   7       12.32       12.81     10.01 o 
  -6   6   7       16.08       27.79      9.93 o 
  -5   6   7        1.32        8.25      9.01 o 
  -4   6   7       12.36       18.92      9.42 o 
  -3   6   7        6.72       -1.05      9.79 o 
  -2   6   7        4.20       -5.09      6.06 o 
  -1   6   7        4.33        2.31      6.25 o 
   0   6   7        3.83        6.54      5.75 o 
   1   6   7       17.23        9.91      6.38 o 
   2   6   7       28.31       32.85      6.60 o 
   3   6   7        9.09        7.96      7.27 o 
   4   6   7        2.25       -6.18      6.18 o 
   5   6   7        4.34        3.10      6.22 o 
   6   6   7        0.55       -0.89      6.47 o 
   7   6   7        1.32        4.35      6.25 o 
 -17   0   8        4.47       -9.71      9.71 o 
 -16   0   8       97.51      130.90     10.96 o 
 -15   0   8       40.64       39.91      8.59 o 
 -14   0   8       33.21       26.98      8.11 o 
 -13   0   8       38.99       49.85      8.50 o 
 -12   0   8        9.11        9.88      7.66 o 
 -11   0   8        5.60        9.31      7.53 o 
 -10   0   8       71.04       53.54      8.18 o 
  -9   0   8       87.66       94.15      6.43 o 
  -8   0   8        4.16       34.56     13.83 o 
  -7   0   8       47.72       63.57      7.64 o 
  -6   0   8      180.52      152.24      9.07 o 
  -5   0   8      123.85      122.37      8.62 o 
  -4   0   8      217.70      238.38     10.57 o 
  -3   0   8       14.96       12.97      6.65 o 
  -2   0   8      178.19      156.21      9.22 o 
  -1   0   8       90.00       74.42      7.73 o 
   0   0   8        3.23        4.14      6.77 o 
   1   0   8       29.18       21.21      7.31 o 
   2   0   8       23.92       21.17      7.56 o 
   3   0   8      616.94      614.61     15.59 o 
   4   0   8      420.49      442.34     13.96 o 
   5   0   8        7.59        4.39      7.21 o 
   6   0   8      100.95      112.88      9.38 o 
   7   0   8      384.47      417.97     13.90 o 
   8   0   8        2.86        4.44      7.12 o 
   9   0   8        5.90        4.13      7.15 o 
  10   0   8       11.80       18.96      7.40 o 
  11   0   8       78.59       95.91      9.07 o 
  12   0   8        4.57       10.44      7.13 o 
  13   0   8       60.68       59.19      8.38 o 
  14   0   8       55.03       58.24      8.38 o 
  16   0   8       36.89       33.00      7.53 o 
 -17   1   8       35.48       14.60      8.61 o 
 -16   1   8        9.63       16.66     12.73 o 
 -15   1   8      146.78      166.07      7.88 o 
 -14   1   8        5.31      -10.90     10.90 o 
 -13   1   8       21.76       22.69     14.73 o 
 -12   1   8       40.57       44.50      5.74 o 
 -11   1   8       56.48       59.55      5.92 o 
 -10   1   8       55.72       38.78      5.65 o 
  -9   1   8       21.95       21.51      5.24 o 
  -8   1   8       14.47       31.93      5.08 o 
  -7   1   8        5.07        8.53      4.85 o 
  -6   1   8       12.41        8.21      6.00 o 
  -5   1   8       70.36       65.23      5.36 o 
  -4   1   8       77.22       66.31      8.49 o 
  -3   1   8       10.44        7.98      4.83 o 
  -2   1   8       34.50       28.86      5.13 o 
  -1   1   8       24.81       23.13      9.04 o 
   0   1   8        0.21       -0.99      4.82 o 
   1   1   8        0.98        2.23      4.92 o 
   2   1   8       37.23       28.56      5.28 o 
   3   1   8      105.54       99.27      6.29 o 
   4   1   8       32.89       22.02      5.27 o 
   5   1   8        5.28        0.97      5.23 o 
   6   1   8        1.65        7.19      5.10 o 
   7   1   8      286.11      266.35      8.35 o 
   8   1   8       42.15       35.11      5.69 o 
   9   1   8        6.29       -4.49      9.83 o 
  10   1   8       69.13       64.64      5.84 o 
  11   1   8       19.38       10.69      8.57 o 
  12   1   8       68.07       65.31     10.11 o 
  13   1   8        5.23        8.55      5.14 o 
  14   1   8       22.02       13.27      5.26 o 
  15   1   8        0.40      -10.89     12.37 o 
  16   1   8       18.10       27.24      8.13 o 
 -16   2   8        7.29       13.54     12.20 o 
 -15   2   8        0.77       -3.24     13.10 o 
 -14   2   8       52.14       34.13      7.38 o 
 -13   2   8        8.65        8.98      5.30 o 
 -12   2   8       27.16       26.84      5.75 o 
 -11   2   8       28.13       25.94      5.41 o 
 -10   2   8      122.30      117.62      6.67 o 
  -9   2   8       11.93       18.53      8.09 o 
  -8   2   8        0.07       -3.36      4.51 o 
  -7   2   8        5.25        6.35      4.59 o 
  -6   2   8       20.60       25.14      5.08 o 
  -5   2   8        2.32        9.62      7.09 o 
  -4   2   8       16.72       11.29      6.75 o 
  -3   2   8        5.26       -3.59      6.71 o 
  -2   2   8       21.36        9.38      7.02 o 
  -1   2   8       65.95       57.61      8.42 o 
   0   2   8        6.38        5.23      5.05 o 
   1   2   8       24.28       26.51      5.42 o 
   2   2   8       62.35       59.70      5.98 o 
   3   2   8        0.02        5.77      5.24 o 
   4   2   8      425.95      415.21     11.79 o 
   5   2   8       66.06       71.56      8.87 o 
   6   2   8       78.66       82.43      6.29 o 
   7   2   8        9.62       22.89     13.16 o 
   8   2   8       11.06       15.49      6.95 o 
   9   2   8        7.20       27.80      5.81 o 
  10   2   8        6.95       13.63      5.85 o 
  11   2   8        3.01       11.29      6.09 o 
  12   2   8        8.52       25.64      5.36 o 
  13   2   8       10.68       10.46     13.12 o 
  14   2   8        0.16        7.04      5.26 o 
  15   2   8        5.07       17.25      5.44 o 
 -15   3   8       40.35        4.80      9.98 o 
 -14   3   8        0.00       -2.89      9.04 o 
 -13   3   8       22.28       15.16      5.52 o 
 -12   3   8       10.95       11.69      5.45 o 
 -11   3   8        0.72       -3.62      3.90 o 
 -10   3   8        0.28       -6.39      6.39 o 
  -9   3   8        0.83        7.60      5.36 o 
  -8   3   8        0.33       15.20      7.53 o 
  -7   3   8        0.66        2.27      6.82 o 
  -6   3   8        1.99       -5.00      5.00 o 
  -5   3   8       59.18       62.36      5.81 o 
  -4   3   8        1.00        1.75      7.37 o 
  -3   3   8      158.15      160.27     10.18 o 
  -2   3   8       89.17       94.66      9.13 o 
  -1   3   8       82.41      107.18      9.33 o 
   0   3   8      148.15      129.94      9.73 o 
   1   3   8       96.75       92.19      9.26 o 
   2   3   8       46.38       45.72      8.48 o 
   3   3   8       82.16       82.30      9.29 o 
   4   3   8       78.89       72.36      8.63 o 
   5   3   8        0.42       -3.03      7.70 o 
   6   3   8        3.36        2.62      8.24 o 
   7   3   8        2.54        1.55      7.71 o 
   8   3   8       28.55       20.23      8.09 o 
   9   3   8        3.89        5.92      7.69 o 
  10   3   8        0.02       -4.00      7.77 o 
  11   3   8        8.17        4.49      8.03 o 
  12   3   8        1.92       -1.78      8.38 o 
  13   3   8       39.89       24.69      5.61 o 
 -13   4   8        3.61       -5.77     15.18 o 
 -12   4   8        0.28       -1.01      6.72 o 
 -11   4   8       20.54       21.73     11.26 o 
 -10   4   8       58.34       71.56      6.63 o 
  -9   4   8        6.46       16.45      6.03 o 
  -8   4   8        0.04        5.09      5.58 o 
  -7   4   8      111.77      118.26      7.05 o 
  -6   4   8       27.02       38.44      6.17 o 
  -5   4   8       15.05        7.33      4.24 o 
  -4   4   8       10.79       13.04      5.27 o 
  -3   4   8        0.88        4.47      6.59 o 
  -2   4   8       48.86       48.81     12.86 o 
  -1   4   8        3.12        4.27      7.55 o 
   0   4   8      213.01      208.70     11.54 o 
   1   4   8        0.82       -1.40      7.45 o 
   2   4   8       18.04       14.07      8.28 o 
   3   4   8       66.27       73.85      9.56 o 
   4   4   8       18.68       37.17      9.11 o 
   5   4   8       59.61       66.27      9.74 o 
   6   4   8       56.63       69.48     10.54 o 
   7   4   8        2.82        9.56      9.16 o 
   8   4   8       26.07       42.52      9.74 o 
   9   4   8        1.92       15.14      9.09 o 
  10   4   8       12.16       29.26      9.86 o 
  11   4   8        0.33        6.20      8.94 o 
  -9   5   8       12.49       16.29      8.29 o 
  -8   5   8       33.75       23.14      9.52 o 
  -7   5   8        5.00       -7.72      8.42 o 
  -6   5   8        0.77        2.08      7.75 o 
  -5   5   8        3.41        7.41      8.54 o 
  -4   5   8        1.01        5.66      5.31 o 
  -3   5   8       22.01       36.32      6.27 o 
  -2   5   8       40.69       56.71      6.74 o 
  -1   5   8       35.00       50.90      6.50 o 
   0   5   8        1.79       13.51      5.94 o 
   1   5   8       52.16       54.82      6.62 o 
   2   5   8        0.29       -2.08      6.22 o 
   3   5   8        3.37       -4.77      6.02 o 
   4   5   8       10.09       -0.63      7.14 o 
   5   5   8        2.96       -0.38      6.17 o 
   6   5   8        0.39       -6.63      9.48 o 
   7   5   8        5.43        6.35      9.47 o 
   8   5   8        0.82       -3.79      9.56 o 
 -14   1   9        0.06       -7.38      7.38 o 
 -13   1   9        9.11       10.81     18.21 o 
 -12   1   9        0.45        5.22      5.68 o 
 -11   1   9        3.04        4.61      6.79 o 
 -10   1   9       17.53        6.90      5.57 o 
  -9   1   9        0.03        3.96      9.72 o 
  -8   1   9        0.43        4.09      8.54 o 
  -7   1   9        0.05        3.19      4.84 o 
  -6   1   9        7.65        8.89      6.99 o 
  -5   1   9       61.07       46.33      5.53 o 
  -4   1   9        2.30        6.34      8.37 o 
  -3   1   9      185.16      159.87      7.18 o 
  -2   1   9       13.72       17.54      5.11 o 
  -1   1   9       27.65       24.91      5.43 o 
   0   1   9       47.42       46.43     10.11 o 
   1   1   9       43.21       39.25      6.49 o 
   2   1   9       58.78       54.05      5.98 o 
   3   1   9        1.87        5.48      5.28 o 
   4   1   9       80.83       99.73      6.78 o 
   5   1   9      194.37      193.08      8.00 o 
   6   1   9        0.06       -1.53      5.22 o 
   7   1   9        8.05        9.67      5.34 o 
   8   1   9        3.74        7.19      7.45 o 
   9   1   9       11.32       14.34      5.66 o 
  10   1   9        5.83        6.48      6.58 o 
  11   1   9        1.17        6.36      5.46 o 
  12   1   9        0.60        7.11      7.57 o 
 -13   2   9       10.09       27.54     22.34 o 
 -12   2   9        2.02        3.96     13.88 o 
 -11   2   9        0.18      -10.49     12.95 o 
 -10   2   9        1.80        3.61      5.79 o 
  -9   2   9        0.17        8.13      6.90 o 
  -8   2   9       35.00       30.77      8.80 o 
  -7   2   9       39.80       50.08      5.86 o 
  -6   2   9       52.44       45.72      5.92 o 
  -5   2   9        0.01        5.15      6.88 o 
  -4   2   9       71.35       70.59      8.58 o 
  -3   2   9        4.53       11.83      7.60 o 
  -2   2   9       29.71       36.51      8.30 o 
  -1   2   9       58.85       59.58      9.15 o 
   0   2   9       14.92        7.42      7.98 o 
   1   2   9        6.82        3.97      5.42 o 
   2   2   9        0.13       -2.96      5.44 o 
   3   2   9       20.62       22.53      5.79 o 
   4   2   9       66.08       54.95      6.34 o 
   5   2   9      185.24      208.48      8.35 o 
   6   2   9       64.57       70.48      7.62 o 
   7   2   9      105.54      101.49     11.32 o 
   8   2   9        7.14       32.14     19.44 o 
   9   2   9       36.55       42.79      8.41 o 
  10   2   9        0.28        9.35     11.50 o 
  11   2   9       54.51       75.17      9.99 o 
 -11   3   9        2.86       -4.87      4.87 o 
 -10   3   9       12.72       16.11      4.67 o 
  -9   3   9       83.87      101.74      7.03 o 
  -8   3   9       20.93       30.35      8.92 o 
  -7   3   9       11.24       -8.09      8.09 o 
  -6   3   9       38.42       44.09     12.14 o 
  -5   3   9       23.78       37.85     13.91 o 
  -4   3   9       21.75       22.39     13.94 o 
  -3   3   9      108.56       94.85      9.63 o 
  -2   3   9        5.22       -0.37      7.35 o 
  -1   3   9        6.57       10.51      8.13 o 
   0   3   9       32.75       25.32      8.28 o 
   1   3   9       65.96       72.03      9.55 o 
   2   3   9        0.00        2.28      7.71 o 
   3   3   9        0.02        4.46      8.70 o 
   4   3   9      123.63      124.72     10.99 o 
   5   3   9        0.58        8.36      9.13 o 
   6   3   9       25.66       28.09      8.98 o 
   7   3   9        6.83        9.87      8.50 o 
   8   3   9        0.27        6.39      8.51 o 
   9   3   9        4.92        5.20      8.45 o 
  10   3   9       23.35       34.88      9.85 o 
  -8   4   9        0.17        6.74      5.55 o 
  -7   4   9        8.82       19.95      8.36 o 
  -6   4   9       37.24       40.97      6.18 o 
  -5   4   9        2.33       -5.56      5.56 o 
  -4   4   9        0.70        7.40      5.47 o 
  -3   4   9       51.92       62.27     12.41 o 
  -2   4   9        2.31        9.97      5.50 o 
  -1   4   9      124.61      144.69     11.30 o 
   0   4   9       32.44       47.41      9.08 o 
   1   4   9        0.75        1.89      7.74 o 
   2   4   9        1.33       -1.45      8.63 o 
   3   4   9        0.36       -3.26      8.12 o 
   4   4   9        0.61        0.60      8.84 o 
   5   4   9        2.03        0.06      8.20 o 
   6   4   9        0.10       -5.28      9.08 o 
   7   4   9        0.00       -5.41      9.26 o 
  -9   0  10      137.71      153.39     11.73 o 
  -8   0  10        0.15        6.12      9.14 o 
  -7   0  10      103.63      128.99     10.25 o 
  -6   0  10       17.28       29.15      7.96 o 
  -5   0  10       16.86       19.07      8.34 o 
  -4   0  10       11.49        7.03      7.15 o 
  -3   0  10       27.66       30.55      7.69 o 
  -2   0  10       64.74       59.84      8.98 o 
  -1   0  10        3.88        8.55      8.00 o 
   0   0  10       80.45       88.38      9.66 o 
   1   0  10        0.98        9.95      8.14 o 
   2   0  10       60.01       58.99      8.94 o 
   3   0  10       30.09       27.18      8.11 o 
   4   0  10       15.24       14.94      8.83 o 
   5   0  10       11.89        8.88      7.75 o 
   6   0  10        7.60       -2.37      8.37 o 
   7   0  10       43.08       33.48      8.84 o 
   8   0  10       14.73       12.15      7.73 o 
  -9   1  10        2.96        6.43      8.97 o 
  -8   1  10       22.75       21.79      5.57 o 
  -7   1  10        6.64        9.85      9.44 o 
  -6   1  10        0.24       -1.87      6.85 o 
  -5   1  10        0.48        9.66      7.11 o 
  -4   1  10       22.64       28.46      5.66 o 
  -3   1  10        3.92        1.61      5.36 o 
  -2   1  10       18.37       28.81      5.69 o 
  -1   1  10       18.89       23.73     14.81 o 
   0   1  10        2.00        4.79      6.58 o 
   1   1  10       14.51       13.51      8.39 o 
   2   1  10       11.31       -0.60      5.92 o 
   3   1  10      113.82       92.10      8.51 o 
   4   1  10       30.68       21.31     15.43 o 
   5   1  10       37.10       39.03      6.60 o 
   6   1  10        6.19        0.25      8.40 o 
   7   1  10       13.45       13.49      5.75 o 
   8   1  10       19.03       21.65      6.13 o 
  -8   2  10       35.25        3.19      9.34 o 
  -7   2  10        0.00       -1.91      5.17 o 
  -6   2  10        4.53        1.01      6.44 o 
  -5   2  10        1.24       -7.36      7.36 o 
  -4   2  10       21.53       12.06      7.74 o 
  -3   2  10        0.26        7.16      8.05 o 
  -2   2  10       13.62       15.44      8.28 o 
  -1   2  10        3.25       12.27      7.67 o 
   0   2  10       22.56       31.02      9.06 o 
   1   2  10       48.91       56.30     10.06 o 
   2   2  10        1.13        4.41      6.22 o 
   3   2  10       73.17       64.32      6.64 o 
   4   2  10        0.17       10.64      6.28 o 
   5   2  10        5.32       17.15      8.49 o 
   6   2  10        5.74       10.74     11.07 o 
  -4   3  10       11.13       23.63      6.27 o 
  -3   3  10        8.71       16.97      8.48 o 
  -2   3  10        1.11        4.27      8.22 o 
  -1   3  10       10.85        0.89      8.55 o 
   0   3  10       13.06        4.95      8.19 o 
   1   3  10      114.10      114.48     11.46 o 
   2   3  10        3.03        4.09      8.67 o 
   3   3  10       33.69       32.36      9.44 o 
                                                 
